# Supplementary material for: The incidence of hyperkalemia in patients with secondary hyperparathyroidism after ultrasound-guided radiofrequency ablation vs. parathyroidectomy
Source: Front Med (Lausanne). 2025 Feb 18;12:1539652. doi: 10.3389/fmed.2025.1539652 (PMC11876163; doi:10.3389/fmed.2025.1539652)
Supplement: Supplementary file 1 [file Table_1.XLSX]

## Sheet: 汇总
住院号	姓名	性别（男=0，女=1）	年龄（岁）	联系电话	透析方式（血透=0，腹透=1，肾移植=2）	就诊时间	手术时间		术后（月）	透龄（年）	手术方式（腺瘤切除术=0，射频消融术=1，局部注射骨化三醇=2，前臂种植切除术=3）	手术内容	手术时长（分钟）	术后并发症	术前主诉	骨源性碱性磷酸酶（U/L）	骨代谢指标				白蛋白	肌酐	肾小球滤过率	尿酸	碱性磷酸酶	镁	术前pH	术前血钾	术后血钾	术后是否高钾（0=无；1=有）	术后pH	发生时间(h)	肌钙蛋白I	B型钠尿肽	血红蛋白	超敏C反应蛋白		心脏钙化积分		甲状旁腺ECT	甲状旁腺B超	结节最大直径mm	最大结节容积ml	甲状腺增强CT	骨密度	颈动脉硬化	血压（mmHg）	住院总天数	术后住院天数
																	I型胶原	N端骨钙素	总I型胶原氨基端前肽	25-羟基维生素D																术前	术后	术前	术后1年
14283312	方恒桃	1	60	18258127196	1	2014-06-10	2014-06-18	2021-06-21	85.6	5	0	双侧甲状旁腺全切+左前臂甲状旁腺移植术	235	术后频发心律失常，不排除因甲状腺刺激引发甲亢			5797	3000	1191	3	24.1	795.6	4.76	332	1067	0.75	7.416	4.67	5.6	1	7.326	8			86	0.5	56			15分钟的初始相：双侧甲状腺显影清晰，位置、形态、大小基本正常，甲状腺右叶放射性分布均匀，未见异常放射性浓聚或稀疏缺损区；甲状腺左叶中下极见卵圆形放射性浓聚影；上胸部未见异常放射性浓聚影。 2小时的延迟相：甲状腺左叶中下极仍显影，放射性轻度减低，右叶放射性明显稀疏。	甲状腺左叶下极背外侧见低回声团，大小约23mm*12mm*16mm，边界清，内回声不均匀，可见数个液性暗区，内可见较丰富血流信号。余甲状旁腺未见明显增大。	23					168/107	24	16
14393967	王东升	0	47		0	2014-08-14	2014-08-26	2021-06-21	83.4333	3	0	甲状旁腺全切术4枚+前臂种植	210	术后血肿，再次手术行颈部血肿清除术,发热39℃，声嘶	全身瘙痒		5400	224.3	644.1	32.6	34.2	868.9	6.09	401	661	0.76	7.39	4.17	5.69	1	7.286	18.73			92	1	27.5			20分钟的初始相：双侧甲状腺显影清晰，位置、形态、大小正常，甲状腺内放射性分布不均匀，未见异常放射性浓聚或稀疏缺损区。 2小时的延迟相：甲状腺两叶下极仍显影，放射性分布轻度减低，其余放射性分布明显稀疏。	左上甲状旁腺大小6.5mm*7.4mm，左下甲状旁腺大小22mm*12mm，右下甲状旁腺大小18mm*10mm，内血流较丰富。	22		双侧甲状腺下极后方甲状旁腺增大，以右侧为著，大小约17mm×11mm，密度均匀，边界清楚，增强后强化尚均匀。气管和周围组织结构未见明显异常。颈部未见肿大淋巴结。	1、全身骨代谢普遍活跃，呈“超级骨显像”，符合代谢性骨病。		146/92	26	14
15070849	楼伟国	0	36	18858162358	0	2014-11-04	2014-11-12	2021-06-21	80.7	5	0	内镜经颈部切口甲状旁腺全切+甲状旁腺自体移植术	235	无	双侧腰酸痛不适、双膝关节疼痛、皮肤瘙痒、胸闷不适		3390	151.6	439.6	29.7	37.9	856.6	6.54	375	913	1.07		5.31	5.8	1	7.328	0.3			115		38.4			15分钟的初始相：甲状腺两叶边界欠清晰，放射性分布稀疏，双侧甲状腺下极见异常放射性浓聚影。 2小时的延迟相：双侧甲状腺下极仍显影，其余部分放射性分布减退。	甲状旁腺区域扫查，于甲状腺左右叶下极后方分别可见一枚低回声团，边界清，形态不规则，大小约21mm*12mm(左)，21mm*10mm(右，内可见粗大钙化灶)，血流信号较丰富。	21		左侧甲状腺见圆形低密度灶，边清光整，直径5mm，边界清，增强后病灶可见不均匀强化，甲状腺双侧叶上后方见两枚结节状软组织密度影，右侧病灶内可见小结节状钙化影，边界清楚，大小约21ｍｍ×10ｍｍ，左侧病灶大小约17mm×9mm，增强后均可见明显强化。颈部未见肿大淋巴结。	骨质疏松		129/94	20	12
15131666	陈晓芬	1	56	13634147021	1	2014-11-28	2014-12-19	2020-08-01	69.1	8	0	甲状旁腺全切术3枚（左上、右上、右下）+前臂种植	235	无	骨痛，尤以双下肢明显，双手关节逐渐出现畸形		6000	300	1200	6	31	410	10.38	853.2	197	1.15	7.394	4.52	4.9	0	7.255		0.19	1719.5	87	2.7	22										179/65	65	44
14549006	陈宝花	1	53	13656592575	0	2015-03-10	2015-03-25	2021-06-21	76.5	10	0	甲状旁腺全切术4枚+前臂种植	230	发热38℃	双侧膝关节疼痛		3183	167.4	670.9	22.7	38.8	775.5	5.03	409	1383	0.99		5.1	6	1	7.291	5.55	0.03	78.2	95	8.4	38			20分钟的初始相：双侧甲状腺显影清晰，位置、形态、大小正常，甲状腺内放射性分布欠均匀，右叶中上极、下极、左叶下极可见稍高放射性浓聚影。 2小时的延迟相：甲状腺右叶中上极、下极、左叶下极仍显影，其余部分放射性分布减退。	甲状腺双侧叶下极均可见低回声团，切面大小分别约17mm*17mm（右），19m*16mm（左），内见多处钙化斑，呈环状，CDFI示内可见点条状血流信号。 甲状腺右侧叶中部偏外侧可见低回声结节，切面大小约23mm*10mm，边界清，内回声不均，可见条状血流信号。	23		两侧甲状腺后部结节，右侧大小约13*19mm。密度不均匀，中等强化；左侧大小约14*18*20mm，壁见钙化，不均匀强化。有甲状腺有分界。	骨质疏松	双侧颈总、颈内、颈外动脉超声检查未见明显异常	159/86	23	8
14549007	郑卫君	0	41	15968652549	0	2015-03-10	2015-03-27	2021-06-21	76.5	8	0	内镜经颈部切口双侧甲状旁腺切除+甲状旁腺自体移植术	190	无	双下肢膝关节疼痛		5480	300	1200	20.5	33.7	1002.5	5.31	464	466	0.92	7.366	4.5	5	0	7.282				121	10.1				20分钟的初始相：双侧甲状腺显影清晰，位置、形态、大小正常，甲状腺内放射性分布欠均匀，右叶中下极、左叶下极可见稍高放射性浓聚影。 2小时的延迟相：甲状腺右叶中下极、左叶下极仍显影，其余部分放射性分布减退。	双侧甲状旁腺区可见低回声团，切面大小分别约12mm*6mm（左），15mm*9mm（右），16mm*10mm（右），边界清，内回声不均，CDFI内可见点状血流信号。	16		甲状腺左叶下缘及甲状腺右叶后缘各可见一结节状影，密度较均匀，边缘清楚，大小约7*12mm及12*14mm，增强后中度强化（低于甲状腺实质强化），甲状腺内密度较均匀，大小、形态正常，增强后未见异常强化灶，颈部未见肿大淋巴结。	骨质疏松	双侧颈动脉斑块形成	127/90	22	5
20130384	潘日锋	0	29	13733192008	1	2015-08-17	2015-08-27	2018-12-01	40.0667	3	0	当地医院行甲状旁腺结节射频消融术，术后恢复一般。我院行双侧甲状旁腺切除、右上肢前臂甲状旁腺植入术	155	术后发热38.5℃，肺部感染			6000	300	1198	13.8	39	1294.7	4.24	504	515	0.89	7.423	3.5	4.1	0	7.338				88		119.8			20分钟的初始相：双侧甲状腺显影清晰，位置、形态、大小正常，甲状腺内放射性分布欠均匀，左叶见稍高放射性浓聚影。 2小时的延迟相：甲状腺左叶仍显影，其余部分放射性分布减退。	右上甲状旁腺约16mm*6mm*8mm，左上甲状旁腺约18mm*7mm8mm，左下甲状旁腺约20mm*8mm*9mm，边界清，内回声不均，血流信号丰富。	20		左侧甲状腺后方见两个强化结节，右侧甲状腺后方见一个强化结节。双侧甲状腺大小、形态正常，密度均匀，边界清，未见明显异常强化灶。气管和周围组织结构未见明显异常。颈部未见肿大淋巴结。			140/90	27	17
20133635	沈财妹	1	33	13004261091	0	2015-09-10	2015-09-14	2021-06-21	70.3667	10	0	甲状旁腺全切术4枚+前臂种植	185	无	行走时双脚掌稍感疼痛，不影响行走	200	3797	269.8	659.9	35.9	35.7	751	5.75	380	1715	0.96		4.16	4.6	0	7.309				102	3.9	9.2			20分钟的初始相：双侧甲状腺显影清晰，位置、形态、大小正常，甲状腺内放射性分布欠均匀，左叶中上极见放射性异常浓聚影，余未见异常放射性浓聚或稀疏缺损区。 2小时的延迟相：甲状腺左叶中上极仍显影，其余部分放射性分布减退。	甲状腺右侧叶横切面大小正常，左侧叶增大，内部光点细小，分布均匀，左叶背侧内可见混合回声及囊性结节，边界尚清，大小分别约23mm*15mm，11mm*10mm，CDFI显示部分结节点条状血流信号。 另甲状腺右侧中部背侧见低回声结节，大小约8mm*5mm，甲状腺左侧叶下极下方见低回声结节，大小约8mm*5mm，边界清，回声均，CDFI未见明显血流信号。	23					152/90	11	7
20192449	赵义明	0	48	13965405093	0	2015-11-08	2015-11-04	2021-06-21	68.4	3.5	0	双侧甲状腺旁腺次全切除+甲状腺旁腺前臂种植术	145	无	皮肤瘙痒加重，伴膝关节酸痛，		6000	211.6	1200	44.9	44.7	1141.6	4.43	415	575	1.12	7.353	4.5	5.1	0	7.29				145	3.1				20分钟的初始相：甲状腺两叶显影清晰，位置、形态、大小正常，甲状腺左叶内放射性分布均匀，甲状腺右叶下极可见稍高放射性浓聚影。 2小时的延迟相：甲状腺右叶下极仍显影，其余部分放射性分布减退。	甲状旁腺区域扫查于甲状腺右叶下极后方探及低回声团，大小12mm*9mm，与甲状腺间可见分界，可见血流信号。	12		右侧甲状腺后方见圆形稍低密度灶，边清光整。CT值61Hu，直径11mm，与周围结构分界清，病灶内部密度均，增强后病灶均匀强化，CT值98Hu。颈部未见肿大淋巴结。			143/81	11	4
20243349	董恒福	0	85	13868011036	0	2016-06-24	2016-07-01	2021-06-21	60.7667	9	0	内镜经颈部小切口双侧甲状旁腺全切术+甲状旁腺自体移植术	180		偶有四肢关节疼痛，全身瘙痒	150	6000	104.4	1200	25.5	42.9	758.3	6.32	344	861	0.85	7.366	4.3	5.25	0	7.286		0.032	192.3	121		23.6			20分钟的初始相：双侧甲状腺显影清晰，位置、形态、大小正常，甲状腺内放射性分布欠均匀，右叶下极可见放射性轻度浓聚影。 2小时的延迟相：甲状腺右叶下极仍可见放射性轻度浓聚影影，其余部分放射性分布减退。	甲状腺左叶中上段背侧见低回声结节，大小约8mm*4mm，余甲状旁腺区未见明显异常团块。	16		平扫示双侧颈动脉窦部钙化；甲状腺右叶低密度结节伴周边环形钙化，约16mm*11mm，增强扫描不均强化，程度低于甲状腺，病灶外缘可见稍高密度小结节，约6.5mm，边界清，增强扫描强化程度与甲状腺相仿；另见甲状腺左叶可疑稍低强化结节，长径约5mm，边界清；喉咽部、喉部、气管未见异常，其余颈部结构未见明显异常。颈部多发小淋巴结显示。骨窗示寰椎、枢椎局部类圆形低密度影，边界尚清，约颈5椎板局部密度增高，多发椎体及附见边缘骨质增生。	全身骨显像呈代谢性骨病征（肾性骨营养不良）		110/68	14	7
20383877	徐银忠	0	59	13777853124	0	2016-06-29	2016-07-06	2021-06-21	60.6	10	0	双侧甲状腺旁腺切除+甲状腺旁腺前臂种植术	145	声音嘶哑，咳嗽咳痰肺部感染	双上肢及双下肢骨痛明显，左肩关节痛	180	5908	260.3	1131	44.82	36.3	963.8	5.16	387	762	1.21		4.56	5	0	7.264		0.246	148.5	117	2.2	129.8			20分钟的初始相：双侧甲状腺显影清晰，位置、形态、大小正常，甲状腺内放射性分布欠均匀，左叶下极可见放射性浓聚影，右叶下极可见放射性轻度浓聚影。 2小时的延迟相：甲状腺双叶下极仍显影，其余部分放射性分布减退。	双侧甲状腺背侧见多枚低回声结节，大小分别约21mm*21mm*14mm（左下极下方，形态欠规则，内见粗大钙化斑，钙化斑长径约11mm），6mm*4mm（左上段背侧），15mm*6mmm(左上极背侧），15mm*10mm（右下极下方），3mm*2mm（右），边界尚清，内回声欠均匀，CDFI显示结节内均可见丰富血流信号。	21		双侧甲状腺下外缘较对称性稍低密度结节影，约19mm*11mm（左侧），边界尚清，边缘可见钙化，增强扫描约中等度强化；双侧甲状腺大小、形态正常，密度均匀，边界清，未见明显异常强化灶。气管和周围组织结构未见明显异常。颈部未见肿大淋巴结。	骨量减少，其中跟骨骨质疏松。（L1-L4T值-1.6，左股骨颈T值-2.2，左股骨近端T值-1.7，跟骨T值-3.1 ）		137/74	13	6
20087594	陈东方	1	67	17767207041	0	2016-11-17	2016-11-21	2021-06-21	55.9	22	0	双侧甲状旁腺全切+右前臂自体甲状旁腺移植术	180	电解质极度紊乱，低钠，低钾，低钙，神志淡漠	双下肢酸痛、乏力，双侧下肢关节变形肿胀，站立不稳，无法行走	200	4884	146	1133	12.6	31.7	421.4	9.46	299	647	1.02	7.373	4.93	3.9	0	7.313			166.7	110	48.6	43.4	545.76		20分钟的初始相：双侧甲状腺显影清晰，位置、形态、大小正常，甲状腺内放射性分布欠均匀，未见异常放射性浓聚或稀疏缺损区。 2小时、6小时的延迟相：双侧甲状腺上极、右侧甲状腺下极仍可见少量放射性聚集。颈部其余部位未见异常放射性分布。	甲状腺背侧见低回声结节，大小分别约13mm*9mm*9mm（左侧叶上部背侧，内见液性区），9mm*5mm*7mm（左侧叶下部背侧，内见7mm*5mm的环形钙化），12mm*8mm*7mm（右侧叶中上部背侧），20mm*12mm*12mm（右侧叶下部背侧，内见条状血流信号）。	20		甲状腺形态及密度未见明显异常，未见确切明显异常强化。 右上甲状旁腺体积约 ：9.8mm×8.4mm×10.4mm，右下甲状旁腺体积约：14.4mm×12.2mm×20.5mm；左上甲状旁腺体积约 ：10.8mm×8.1mm×9.8mm，左下甲状旁腺体积可能约：5.6mm×3.6mm×5.1mm。 双侧颈部、纵隔小淋巴结显示。	严重骨质疏松（ L1-L4T值-3.1，右股骨颈T值-6.1，右股骨近端T值-3.6）		158/93	14	13
20678819	夏松根	0	46	18658191779	0	2017-04-27	2017-05-05	2018-01-01	8.3	6	0	右侧甲状旁腺切除术	155	低热37.5℃	四肢酸痛，皮肤瘙痒，1年前曾外院行甲旁腺部分切除术，PTH未下降		4843	293.8	788.2	5.6	36.4	1075.7	4.8	473	145	0.91	7.458	3.8	4.7	0	7.273		0.005	35.6	118		111.3			20分钟的初始相：双侧甲状腺显影清晰，位置、形态、大小基本正常，甲状腺左叶放射性分布尚均匀，甲状腺右叶下极可见稍高放射性浓聚影。 2小时延迟相：甲状腺右叶下极仍显影，其余部分放射性分布减退，未见异常放射性浓聚区。	甲状腺左叶中上极后方可见低回声结节，大小约6mm*4mm，甲状腺右叶下极后方可见低回声结节，大小约10mm*7mm，内见点状血流信号。	10		双侧甲状腺形态未见明显异常，左侧甲状腺内可见钙化灶，增强扫描未见明显异常强化，颈部血管旁多发淋巴结显示，最大径约12*8mm。右侧甲状腺后方见一类椭圆形软组织影，边界清，径约11*10mm，增强扫描明显强化。	骨量减少（L1-L4T值-0.1，左股骨颈T值-1.9，左股骨近端T值-1.1 ）		136/95	16	8
20675099	俞渭贝	0	55	13357565350	0	2017-05-05	2017-05-09	2021-06-21	50.2667	8	0	甲状旁腺全切+左侧甲状腺部分切除术+右侧上位甲状旁腺前臂肌间移植术	170	术后发热，伴咳嗽咳痰，考虑呼吸道感染			6000	264.3	1200	17	33	916.2	5.55	539	218	0.81	7.469	3.41	4.1	0	7.282		0.018	113.4	98	11.2	166.3			20分钟的初始相：双侧甲状腺显影清晰，位置、形态、大小正常，甲状腺内放射性分布欠均匀，左叶上极、下极及右叶下极均可见稍高放射性浓聚影。 2小时及3小时的延迟相：甲状腺左叶上极、下极及右叶下极仍显影，其余部分放射性分布减退。	甲状腺左叶后方和下方可见3个低回声结节，切面大小约15mm*11mm（左，甲状腺中部背侧）19mm*13mm（左，甲状腺下方）8mm*8mm（左，甲状腺下方），甲状腺右叶后方和下方可见2-3个低回声结节，距离较近，分界欠清，大致大小约19mm*12mm（右，甲状腺中下部背侧）21mm*14mm（右，甲状腺下方背侧）。结节内可见血流信号。	21		甲状腺增强示甲状腺左、右叶各见圆形低密度灶，边清较光整，直径分别约14mm、12mm，与周围结构分界清。甲状腺左、右叶后方及右侧叶后外侧分别见大小约12mm×9mm、14mm×13mm、10mm×9mm的类圆形轻度强化结节影，边界较清。颈部未见肿大淋巴结。	骨量减少（L1-L4T值0.5，左股骨颈T值-1.7，左股骨近端T值-1.5 ）		162/93	15	11
20617526	倪敏真	1	52	13867667328	0	2017-09-15	2017-09-19	2017-09-30	0.5	6	0	甲状旁腺全切术4枚+前臂种植	160	右下肢深静脉血栓形成		150	5940	300	1200	16.2	37.9	901.9	4.24	349	441	1.14	7.462	3.34	5.8	1	7.307	4.75	0.007	20.2	118	1.3	91.8	57.92		20分钟的初始相：双侧甲状腺显影清晰，位置、形态、大小正常，甲状腺内放射性分布尚均匀，未见异常放射性浓聚或稀疏缺损区。 2小时和3小时的延迟相：双叶甲状腺区、左叶甲状腺下极可见放射性分布浓聚影。	双侧甲状腺后方及甲状腺下极下方见低回声团，范围分别约18mm*13mm*13mm（左侧甲状腺中上部背侧，部分周边见环状钙化），15mm*13mm*13mm（左侧甲状腺下极下方，部分呈偏高回声），22mm*15mm*12mm（右侧甲状腺中上部背侧，部分周边见环状钙化），14mm*8mm*9mm（右侧甲状腺下部背侧），边界清，部分形态不规则，CDFI显示内血流信号较丰富。			双侧甲状腺后方见类圆形软组织结节，大者直径约18mm，并见少许钙化影。双侧甲状腺大小、形态正常，密度均匀，边界清，未见明显异常强化灶。	骨质疏松( L3-L4T值-2.5，左股骨颈T值-1.2，左股骨近端T值-1.6)		120/80	14	10
20856262	鲍小苗	0	68	13186905578	0	2017-10-31	2017-11-06	2019-08-01	21.3	9	1	11-2右侧，11-6左侧射频消融，消融三颗，一颗在胸骨后未做	7	PTH、钙、磷较前下降但不明显，考虑异位甲状旁腺可能，复查ECT提示胸骨后两枚可能	下肢疼痛活动受限		2844	280	461	49.3	40.4	885.3	5.53	482	101	1.1	7.4	3.8	3.44	0	7.366		0.122	702.5	131	12.8				15分钟的初始相：双侧甲状腺显影清晰，位置、形态、大小正常，甲状腺内放射性分布欠均匀。 2小时的延迟相：甲状腺左叶上极、右叶上极、右叶下极仍显影，其余部分放射性分布减退。 3小时的延迟相：甲状腺左叶上极、右叶上极、右叶下极仍显影，其余部分放射性分布减退。	右侧上位甲状腺旁腺区可见低回声结节，大小约17mm*9mm*14mm，边界清，CDFI显示内血流信号丰富。 右侧下位甲状腺旁腺区可见低回声结节，大小约13mm*12mm*12mm，边界清，CDFI显示内血流信号丰富。 左侧上位甲状腺旁腺区可见低回声结节，大小约22mm*9mm*10mm，边界清，CDFI显示内血流信号丰富。 左侧下位甲状旁腺区域未见明显异常回声。	22		右侧甲状腺见最大径小于5mm的小圆形稍低密度灶，边清光整，增强后病灶显示更清晰为低密度。右侧甲状腺上、下方见最大径为16.3x11.6mm的结节，左侧甲状腺上方见最大径为21.7x12mm的结节，均匀强化，颈部见淋巴结显示，较大者短径约9mm。	骨量减少（ L1-L4T值-1.7，左股骨颈T值-1.0，左股骨近端T值-1.5）		165/97	9	3
20856735	徐建仁	0	40	13511382557	0	2017-10-31	2017-11-02	2021-06-21	44.3	10	1	甲状旁腺射频消融术（1年前市中射频消融后复发）		无	脚痛		6000	274.2	1200	29	40	1123.3	4.68	471	133	1.19		5.27	4.3	0	7.322		0.014	277.9	83	5.5				15分钟的初始相：双侧甲状腺显影清晰，位置、形态、大小正常，甲状腺内放射性分布欠均匀，甲状腺两叶下极（右侧明显）可见稍高放射性浓聚影。 2小时的延迟相：甲状腺两叶下极仍显影（右侧明显），其余部分放射性分布减退。	甲状旁腺射频消融术后，双侧下位甲状旁腺区各探及一个低回声团，大小分别约10mm*5mm*6mm（左），19mm*14mm*16mm（右），边界清，内回声尚均匀，内部可见点条状血流信号。	19		甲状腺两侧叶内可见斑点状低密度影，增强扫描甲状腺右侧叶见小圆形低密度灶，边界清晰，范围约3mm*2mm。甲状腺两侧叶后方甲状旁腺区域可见结节影，大小约15mm×13mm（右）、6mm×6mm（左），增强扫描中度均匀强化。颈部未见肿大淋巴结。	骨密度正常（L1-4T值2.8，左股骨颈T值0.9，左股骨近端T值1.0 ）		81/54	4	2
20880708	杨根珍	1	69	13675870001	0	2017-11-27	2017-12-01	2018-05-01	5.16667	7	1	甲状旁腺射频消融术（2枚，右侧上下位）	5.07	声音稍有嘶哑	无	100	3600	300	245	15.3	35.9	819.1	6.03	571	87	1.35		3.7	4	0	7.381		0.07	1846.6	106					20分钟的初始相：双侧甲状腺显影清晰，位置、形态、大小正常，甲状腺内放射性分布欠均匀，左叶上极、下极、右叶中下极可见稍高放射性浓聚影。 2小时的延迟相：甲状腺左叶上极、下极、右叶中下极仍显影，其余部分放射性分布减退。 3小时的延迟相：甲状腺左叶上极、下极、右叶中下极仍显影，其余部分放射性分布减退。	左侧上位甲状旁腺区探及低回声结节，边界清，内回声欠均匀，大小约24mm*10mm*15mm，容积1.93ml，血流丰富； 左侧下位甲状旁腺区探及低回声结节，边界清，内回声欠均匀，大小约7mm*6mm*9mm，容积0.19ml，内见点状血流信号； 右侧上位甲状旁腺区探及低回声结节，边界清，内回声欠均匀，大小约9mm*8mm*11mm，容积0.44ml，内见点状血流信号； 右侧下位甲状旁腺区探及低回声结节，边界清，内回声欠均匀，大小约7mm*8mm*9mm，容积0.24ml，内见点状血流信号。	24			骨质疏松(L1-L4T值-3.0，左股骨颈T值-1.5，左股骨近端T值-1.6 )		147/66	8	4
20648884	王雪芬	1	45	13958509165	0	2017-11-29	2017-12-01	2020-12-01	36.6	8	0	甲状旁腺完整切除+甲状旁腺前臂肌层移植术	135	术后因患者血压严重偏高，在220-240/13-150mmHg波动，伴胸闷、恶心且有心慌头痛躁动，遂转至ICU监护	皮肤瘙痒	100	5533	300	1163	19.5	35.2	426	10.38	185	96	0.94	7.44	3.55	5.2	0	0.272		0.008	754.2	99	0.6	29.1	0		20分钟的初始相：双侧甲状腺显影清晰，位置、形态、大小正常，甲状腺内放射性分布欠均匀，甲状腺右叶中下极、左叶中极可见稍高放射性浓聚影。 2小时的延迟相：甲状腺右叶中下极、左叶中极仍显影，其余部分放射性分布减退。 3小时的延迟相：甲状腺右叶中下极、左叶中极仍显影，其余部分放射性分布减退。	双侧甲状腺背侧可见低回声结节，切面大小约18mm*10mm（右中下部），19mm*10mm（左中部），4mm*2mm（左下部），5mm*4mm（右下部），边界尚清，内回声欠均匀，CDFI显示血流信号丰富。	19			骨质疏松( L1-L4T值-0.9，左股骨颈T值-2.8，左股骨近端T值-2.2)		151/85	11	9
20885327	李苟生	0	61	15807908853	0	2017-12-13	2017-12-19	2021-06-21	42.8667	5	0	双侧甲状旁腺全切+左前臂甲状旁腺移植术	195	无	反复出现双侧臀部胀痛并由下肢外侧蔓延至脚趾，常于久卧、夜间睡觉及久坐时出现，走动可缓解	150	6000	257.8	1200	24.5	34	1593.9	2.87	516	268	1.25	7.409	3.81	5.97	1	7.298	10.63			140	5.2	28.3	189		15分钟的初始相：双侧甲状腺显影清晰，位置、形态、大小正常，甲状腺内放射性分布欠均匀，左叶上极、右叶上极、右叶下极可见稍高放射性浓聚影。 2小时的延迟相：甲状腺左叶上极、右叶上极、右叶下极仍显影，其余部分放射性分布减退。	甲状腺左右叶背侧甲状旁腺区域各见两枚低回声结节，切面大小分别约13mm*12mm*9mm（右），13mm*6mm*5mm（右），10mm*8mm*7mm（左），11mm*7mm*10mm（左），边界清，内回声均匀，CDFI显示内可见较丰富血流信号。	13		双侧甲状腺大小、形态正常，密度均匀，边界清，未见明显异常强化灶。气管和周围组织结构未见明显异常。颈部未见肿大淋巴结。双侧甲状腺下极可见低密度结节，增强后轻度强化，右侧结节较大，直径约17mm。	骨密度正常（L1-4T值0.6，左股骨颈T值-0.6，左股骨近端T值-0.5 ）		145/90	13	7
20901942	吴敬通	0	52	15967960715	0	2017-12-23	2018-01-02	2021-06-21	42.5333	7	0	双侧甲状旁腺切除5枚+自体移植术	170	无	脚后跟疼痛2月	120	6000	237.8	2400	31	38.7	629.3	8.66	278	398	1.15	7.439	3.88	6.4	1	7.303	2.03	0.024	47.5	103	1.3	12.5			20分钟的初始相：双侧甲状腺显影清晰，位置、形态、大小正常，甲状腺内放射性分布欠均匀，左叶上极、下极可见稍高放射性浓聚影。 2小时的延迟相：甲状腺左叶上极、下极仍显影，其余部分放射性分布减退。	左叶甲状腺后方见三枚低回声结节，大小约13.5mm*8.4mm（左上），16mm*11mm（左下）8.8mm*4.8mm（左外下），边界清晰，形态尚规则，其内回声均匀，内可见点状血流信号。 右叶甲状腺后方未见明显异常团块回声。	16		甲状腺右叶可见一类圆形低密度影，大小约7mm，增强扫描周缘可见强化。左侧甲状腺下后方可见三个结节状异常信号影，最大约9mm*13mm，增强扫描可见轻中度均匀强化。余颈部未见明显异常密度病灶，喉咽部未见异常。	骨密度正常（L1-4T值-0.2，左股骨颈T值-0.1，左股骨近端T值-0.7 ）		137/91	17	8
20908896	徐淑芬	1	56	13676578186	0	2018-01-02	2018-01-05	2021-06-21	42.2	6	1	甲状旁腺射频消融术	4.72	无	膝关节疼痛1月		6000	300	1200	20.1	37.1	509.9	10.87	286	198	0.92	7.506	3.95	4.2	0	7.328		0.049	411.3	90	5.9	7	467		20分钟的初始相：双侧甲状腺显影清晰，位置、形态、大小正常，甲状腺内放射性分布欠均匀，左叶上极、左叶下极、右叶上极、右叶下极可见稍高放射性浓聚影。 2小时的延迟相：甲状腺左叶上极、左叶下极、右叶上极、右叶下极仍显影，其余部分放射性分布减退。 3小时的延迟相：甲状腺左叶上极、左叶下极、右叶上极、右叶下极仍显影，其余部分放射性分布减退。	双侧甲状腺后方可见四个低回声结节，大小分别约20mm*8mm*15mm（左叶上组），13mm*9mm*13mm（左叶下组），16mm*10mm*8mm（右叶上组），16mm*12mm*15mm（右叶下组），边界清，内回声血流信号，可见较丰富点条状血流信号，	20			骨量减少（ L1-L4T值-1.4，左股骨颈T值-1.4，左股骨近端T值-1.4）		155/70	8	5
20953758	陈玉俊	1	67	13339758662	0	2018-03-05		2021-06-21	40.1333	9	1	双侧甲状旁腺射频消融		稍有声音嘶哑，吞咽时颈部稍有疼痛	头晕乏力眼花，偶有抽搐、脚底发热、皮肤瘙痒等不适	100	5388	246.7	1200	26.7	41.4	561.5	9.38	354	273	1.05		3.96					0.132	204.6	109		25.9	6210		20分钟的初始相：双侧甲状腺显影清晰，位置、形态、大小正常，甲状腺内放射性分布欠均匀，左叶上极、左叶下极、右叶上极、右叶下极可见稍高放射性浓聚影。 2小时的延迟相：甲状腺左叶上极、左叶下极、右叶上极、右叶下极仍显影，其余部分放射性分布减退。 3小时的延迟相：甲状腺左叶上极、左叶下极、右叶上极、右叶下极仍显影，其余部分放射性分布减退。	右侧上位甲状旁腺区域探及低回声结节，呈分叶状，大小约21mm*6mm*7mm（容积0.6ml） 右侧下位甲状旁腺区域探及低回声结节，大小约12mm*9mm*12mm（容积0.7ml） 左侧上位甲状旁腺区域探及低回声结节，呈分叶状，大小约21mm*8mm*8mm（容积0.7ml） 左侧下位甲状旁腺区域探及低回声结节，大小约10mm*8mm*10mm（容积0.4ml）	21			骨质疏松(L2-L4T值-2.4，左股骨颈T值-2.6，左股骨近端T值-2.5 )	双侧颈动脉硬化伴多发斑块形成	110/82	8	4
13651085	沈克敏	1	41	13989864437	0	2018-03-12	2018-03-13	2021-06-21	39.9	4	0	双侧甲状旁腺全切+右前臂甲状旁腺移植术	130	无		100					47.6	383.3	11.95	210	200	1.06		4.34	5.3	0	7.303				98		13.1			20分钟的初始相：双侧甲状腺显影清晰，位置、形态、大小正常，甲状腺内放射性分布欠均匀，右叶下极可见稍高放射性浓聚影。 2小时的延迟相：甲状腺右叶下极仍显影，其余部分放射性分布减退。	甲状腺横切面大小正常，内部光点细小，分布尚均匀，右叶中部可见1个低回声结节，边界欠清，纵横比略失调，大小约1.4mm*1.7mm，CDFI显示结节内点状血流信号。另于右叶上部可见1个低回声结节，边界尚清，大小约3mm*2mm，CDFI显示结节内未见明显血流信号。 双颈部超声检查未见明显异常团块回声，CDFI未见明显异常血流信号。	10		双侧甲状腺大小、形态正常，密度均匀，边界清，未见明显异常强化灶。右侧甲状腺后缘结节灶，10mmx10mm大小，边界清楚，有强化，气管和周围组织结构未见明显异常。颈部未见肿大淋巴结。强化未见明显异常。	骨质疏松(L1-L4T值-1.2，左股骨颈T值-3.2，左股骨近端T值-2.2 )		145/95	8	7
20744502	钱显会	0	35	18868277855	0	2018-04-15	2018-04-20	2021-06-21	38.7667	4	1	4-17行左侧，4-20行右侧射频消融	6.25	无	全身骨痛半年	150	4579	255	1200	13.1	38.3	866	6.49	378	161	1.04	7.427	3.88	5.2	0	7.342		0.006	31.1	79			0		20分钟的初始相：双侧甲状腺显影清晰，位置、形态、大小正常，甲状腺内放射性分布欠均匀，右叶上极、下极、左叶上极可见稍高放射性浓聚影。 2小时的延迟相：甲状腺右叶上极、下极、左叶上极仍显影，其余部分放射性分布减退。	双侧甲状旁腺区可见数个偏低回声结节，大小分别约12mm*8mm*20mm(左中，容积约1.0ml)，9mm*8mm*12mm(左下，容积约0.4ml)，10mm*6mm*18mm(右中，容积约0.6ml），17mm*12mm*20mm(右下，容积约2.2ml)，边界清，内回声不均匀，CDFI显示内见点状血流信号	20			骨量减少（ 左股骨颈T值-0.9，左全髋T值-1.8，L1-L4T值-0.6）		140/96	11	6
20984881	陈雪芬	1	68	13375841828	0	2018-04-15	2018-04-17	2021-06-21	38.7667	6	1	双侧甲状旁腺区结节经皮射频消融术（4枚）	3.62	无	无	150	6000	192.3	1200	11.8	36.2	610.8	8.49	353	186	1.03	7.447	3.7	4.5	0	7.332		0.009	139.2	96					0分钟的初始相：双侧甲状腺显影清晰，位置、形态、大小正常，甲状腺内放射性分布欠均匀，右叶上极、下极、左叶上极可见稍高放射性浓聚影。 2小时的延迟相：甲状腺右叶上极、下极、左叶上极仍显影，其余部分放射性分布减退。 3小时的延迟相：甲状腺右叶上极、下极、左叶上极仍显影，其余部分放射性分布减退。	甲状腺横切面大小正常，内部光点细小，分布尚均匀，双侧甲状旁腺区可见数个低回声结节，边界尚清，切面大小约14mm*7mm*11mm（右叶下极，容积0.56ml），6mm*5mm*10mm（左叶上极，容积0.16ml），10mm*5mm*6mm（左叶下极，容积0.16ml），CDFI显示结节周边较丰富血流信号。	14				双侧颈动脉硬化伴左侧窦部斑块形成	144/59	6	4
20390398	朱正君	0	49	13666684730	0	2018-04-22	2018-04-30	2021-06-21	38.5333	9	0	双侧甲状旁腺切除术+甲状旁腺移植术（左上、左下、右上、右下）	280	发热，颈部伤口持续性刺痛	双侧踝关节肿痛	100	4027	300	1022	18.5	33.1	1044.7	4.88	455	140	1.2	7.418	3.34	4.5	0	7.342		0.09	727.9	122	8.1	219			20分钟的初始相：双侧甲状腺显影清晰，位置、形态、大小正常，甲状腺内放射性分布欠均匀，右叶下极、左叶下极可见稍高放射性浓聚影。 2小时的延迟相：甲状腺右叶下极、左叶下极仍显影，其余部分放射性分布减退。	甲状腺背侧可见数个低回声及混合回声结节，切面大小分别约7mm*9mm*8mm（左侧叶中部背侧，容积0.26ml），12mm*10mm*11mm（左侧叶下部背侧，容积0.69ml），9mm*6mm*8mm（右侧叶中部背侧，容积0.22ml），16mm*13mm*14mm（右侧叶下部背侧，容积1.51ml），边界清，内均可见丰富血流信号。	16		甲状腺左、右叶内分别见最大截面约11×14mm、11×12mm类圆形密度减低影，边缘清楚，增强动脉期较明显强化。甲状腺右叶内后上下缘分别可见约3.5mm、5.8mm结节影，甲状腺左后内上5.9mm结节，边缘清楚，轻度强化。邻近软组织内未见明显肿大淋巴结影。附见：双肺上叶陈旧灶。	骨质疏松 （左股骨颈T值-3.0，左全髋T值-2.9，L1-L4T值-2.2 ）		200/99	13	5
20909877	吴起浩	0	54	18958571033	0	2018-05-18	2018-05-28	2021-06-21	37.6667	11	0	双侧甲状旁腺切除+右前臂甲状旁腺微粒植入术（左侧下极\左侧上极\右侧下极\右侧上极）	150	右手食指、中指弯曲困难,双掌颜色不一	颈背部稍感疼痛	100	4814	242.8	1200	32	40	1026.7	4.88	489	151	1.09	7.436	3.87	6.2	1	7.245	2.62	0.006	219.4	105		16.6	404		15分钟的初始相：双侧甲状腺显影清晰，位置、形态、大小正常，甲状腺内放射性分布欠均匀，左叶上极、左叶下极、右叶上极、右叶下极可见稍高放射性浓聚影。 2小时的延迟相：甲状腺左叶上极、左叶下极、右叶上极、右叶下极仍显影，其余部分放射性分布减退。	双侧甲状旁腺区探及低回声团，大小约22mm*11mm（左下极，形态不规则，内见丰富血流），9mm*6mm（左上，内见丰富血流），10mm*6mm（右下极，形态不规则，内见丰富血流），5mm*5mm（甲状腺右侧中极背侧，内见血流信号）。	22		甲状腺大小、形态正常，密度均匀，边界清，未见明显异常强化灶。气管和周围组织结构未见明显异常。颈部未见肿大淋巴结。	骨量减少（左股骨颈T值-1.9，左全髋T值-1.5，L1-L4T值0.6 ）	双侧颈动脉硬化伴多发斑块形成	134/96	18	8
13030270	钱雅明	0	53	15257257980	1	2018-05-27	2018-06-04	2021-06-21	37.3667	7	1	双侧甲状旁腺区结节经皮射频消融术	2.83	无	全身皮肤瘙痒，四肢及肩背为重，夜间尤重	150	5493	215.8	1200	4.8	33.1	1182.6	4.17	351	238	0.95	7.394	3.5	3.8	0	7.36		0.047	134.5	102	1.3		1720		15分钟的初始相：双侧甲状腺显影清晰，位置、形态、大小正常，甲状腺内放射性分布欠均匀，左叶上极、左叶下极、右叶下极可见稍高放射性浓聚影。 2小时的延迟相：甲状腺左叶上极、左叶下极、右叶下极仍显影，其余部分放射性分布减退。	双侧甲状旁腺区扫查： 左侧下位甲状旁腺大小约13mm*7mm*8mm（容积：0.36ml）、 左侧上位甲状旁腺大小约13mm*8mm*9mm（容积：0.47ml）， 右侧下位甲状旁腺大小约28mm*12mm*15mm（容积：2.52ml）， 边界清，内血流信号较丰富。 右侧上位甲状旁腺于甲状腺背侧区域未探及。	28				双侧颈动脉硬化伴多发斑块形成（硬斑）	141/89	13	5
21028340	叶世旺	0	42	15024691148	0	2018-05-29	2018-06-06	2021-06-21	37.3	8	1	6-6行右侧射频消融，术后声音嘶哑，12-13行左侧射频消融	3.58	声音嘶哑，饮水呛咳，考虑喉反神经损伤	无	200	6000	226.7	1080	59.7	38.7	843.6	6.45	458		0.96	7.304	3.5	3.6	0	7.373		0.011	60.9	93			0		15分钟的初始相：双侧甲状腺显影清晰，位置、形态、大小正常，甲状腺内放射性分布欠均匀，双侧上极及下极可见稍高放射性浓聚影。 2小时的延迟相：甲状腺双侧上极及下极仍显影，其余部分放射性分布减退。	甲状旁腺区见多个椭圆形偏低回声结节，大小分别约14mm*12mm（左侧下位）、17mm*9mm（右侧上位）、8mm*6mm（右侧下位），内部光点细小，分布尚均匀，CDFI显示结节内见点条状血流信号。 另于甲状腺左叶中部后方见一偏低回声结节，似位于甲状腺内，约14mm*10mm，内部回声不均匀，内见多发强光斑，后方伴彗尾。	17		双侧甲状旁腺区可见结节状软组织密度影，部分内见钙化灶，其中左侧上方者与甲状腺关系密切，增强后可见不均匀强化。气管和周围组织结构未见明显异常。颈部未见肿大淋巴结。 附见胸1、胸3椎体及附件内见局部骨质吸收伴硬化边形成。	骨量减少（左股骨颈T值-0.5，左全髋T值-1.3，L1-L4T值-1.7 ）	双侧颈动脉超声检查未见明显异常	115/65	18	8
21046718	周洪美	1	41	13666524439	1	2018-06-20	2018-06-29	2021-06-21	36.5667	6	1	6/25左侧甲状旁腺区结节经皮射频消融术,6/29右侧甲状旁腺区结节经皮射频消融术	4.32		无	100	6000	193.4	1200	10.68	27.257	901.96	4.41	507	230	0.87	7.469	4.78	4	0	7.402		0.008	134.4	59	24.14	31.5			双叶甲状腺上下极（左叶下极明显）放射性分布欠均匀，延迟显像左叶下极放射性浓聚影，结合超声检查，提示甲状旁腺增生，请结合临床。	双侧甲状腺后方低回声结节，考虑甲状旁腺增生			左侧甲状旁腺区域结节样影，考虑甲状旁腺增生和/或腺瘤可能，请结合临床。 甲状腺右侧叶微小结节，请结合其他检查。 附见：纵隔淋巴结显示。	骨密度正常（左股骨颈T值0.6，左全髋T值0.6，L1-L4T值1.2 ）	双侧颈动脉硬化伴左侧斑块形成	125/76	13	4
21057500	方秋梅	1	56	15068789920	0	2018-07-02	2018-07-12	2021-06-21	36.1667	7	1	甲状旁腺射频消融术（双侧下极），切面大小约13mm*10mm（左叶下极），9mm*6mm（右叶下极）	1.5	低热，最高体温37.8℃	骨痛	100	4821	300	1111	20.76	37.3	674	7.88	286	151	1.14	7.47	4.03	4.6	0	7.395		0.027	173.2	103	6.8	24			30分钟的初始相：左叶甲状腺显影清晰，位置、形态、大小正常，右叶甲状腺显影较左叶淡薄，甲状腺内放射性分布欠均匀，双侧下极下方均可见结节状稍高放射性浓聚影（左叶下极较右叶下极明显）。 2.5小时的延迟相：双侧甲状腺放射性分布明显稀疏，两侧下极下方均可见一轻度放射性浓聚影（左叶下极较右叶下极明显）。	双侧甲状腺下极后方均可见低回声团，左侧切面大小约13mm*10，右侧切面大小约9mm*6mm，边界清，CDFI：可点条状血流信号。	13		双侧甲状腺后下缘可见小结节状低密度影，强化幅度较甲状腺低，左侧稍明显，大小约10mm。	骨质疏松，左股骨颈T值-1.3，左全髋T值-1.3，L1-L4T值-3.4	双侧颈动脉硬化伴左侧窦部斑块形成	165/94	16	6
21065274	顾慧芬	1	41	13645868972	1	2018-07-11	2018-07-23	2021-04-01	33.1667	4	1	2018.7.17及2018.7.23行左侧甲状旁腺及右侧甲状腺旁腺射频消融术	3.9	无	关节肿大	110	6000	289.7	1200	18.65	37.8	1077.4	4.89	422	169	1.16	7.39	3.6	4.5	0	7.369		0.008	150.7	100			469		20分钟的初始相：双侧甲状腺显影清晰，位置、形态、大小正常，甲状腺内放射性分布欠均匀，甲状腺左叶中上部、下部及右叶中部、下部各见一稍高放射性浓聚影。 2小时的延迟相：甲状腺左叶中上部、下部及右叶中部、下部仍显影，其余部分放射性分布减退。	双侧甲状旁腺区域探及数个低回声结节，较大的范围约14mm*6mm*9mm（右侧甲状腺中部背侧），9mm*5mm*6mm、6mm*4mm*5mm（右侧甲状腺下极背侧），19mm*9mm*13mm（左侧甲状腺中部背侧，数个结节融合，内见暗区），11mm*5mm*10mm（左侧甲状腺下极下方），边界清，形态欠规则，部分回声不均，可见点条状血流信号。	19		双侧甲状腺后缘见多枚结节状软组织密度影，左侧较大者呈分叶状，约16×8mm，边界尚清；增强后右侧者中度均匀强化，左侧者见不均匀中度-明显强化，稍低于邻近甲状腺实质。余双侧甲状腺实质未见明显异常密度及强化影。气管和周围组织结构未见明显异常。颈部未见明显肿大淋巴结。	骨量减少，左股骨颈T值-1.8，左全髋T值-1.9，L1-L4T值-0.5	双侧颈动脉硬化伴多发斑块形成（硬斑为主）	141/85	16	4
21057501	黄涌正	0	32	18867560128	0	2018-07-12	2018-07-13	2021-06-21	35.8333	5	0	甲状旁腺全切术4枚+前臂种植	135	无		180	4177	300	757	24.08	38.7	868.1	6.59	414	875	1	7.369	3.75	6.3	1	7.369	2.65	0.127	969.1	96	13.6	34.1	243		双侧甲状腺显影清晰，位置、形态正常，甲状腺内放射性分布均匀，双侧甲状腺上极、下极均见一轻度放射性浓聚影。 2.5小时的延迟相：双侧甲状腺放射性分布明显稀疏，双侧甲状腺上极、下极仍可见轻度放射性浓聚影。	甲状腺左、右叶后方可见低回声结节，边界尚清，大小分别约19mm*6mm（左上位）、22mm*17mm（左下位），16mm*6mm（右上位）、18mm*15mm（右下位）CDFI显示结节内未见明显血流信号。	22		甲状腺两侧叶后方可见软组织密度结节样影，较大截面大小约16mm*9mm，增强扫描可见明显强化（但弱于甲状腺）。下颌骨膨大，呈磨玻璃密度影。所示范围胸廓骨及肩带骨密度不均匀，部分囊状膨大，可见低密度骨质破坏区，以左侧第1肋为著。	骨质疏松，左股骨颈T值-3.7，左全髋T值-3.9，L1-L4T值-3.5	双侧颈动脉硬化伴窦部斑块形成	123/82	7	6
21047009	刘国平	0	42	18258982099	0	2018-07-18	2018-07-11	2021-06-21	35.6333	8	0	甲状旁腺全切术4枚+前臂种植	145	术后第4天，血象，降钙素原及体温升高，不排除导管相关性感染，今予氯化钠针50ml+明可欣针[头孢呋辛]1.5g q12h 微泵注射抗感染	脚痛	150	6000	182.4	1200	25.62	37.3	1443	3.47	606	181	1.13	7.443	3.78	5.9	1	7.319	3.58	0.002	225.5	163	3.7	122	22		双侧甲状腺显影清晰，位置、形态、大小正常，甲状腺内放射性分布欠均匀，双叶甲状腺上、下极可见稍高放射性浓聚影。 2小时的延迟相：双侧甲状腺放射性分布明显稀疏，双叶甲状腺上、下极均可见一轻度放射性浓聚影。	与甲状腺后方分别可见两枚低回声结节，切面大小分别约12mm*6mm（右，上组）、15mm*9mm（右，下组），12mm*8mm（左，上组）、12mm*8mm（左，下组），	15		甲状腺左叶可见小类圆形低密度影，长径约9mm	骨量减少（左股骨颈T值-2.0，左全髋T值-1.2，L1-L4T值-0.2 ）	双侧颈总、颈内、颈外动脉管腔内径正常， 内膜面不光整， 右侧颈内动脉起始部可见一个高回声斑， 形态不规则，切面大小约4.2mm*1.9mm， 管壁局部隆起， 斑块处管腔未见明显狭窄,血流速度正常。（双侧颈动脉硬化伴右侧斑块形成(硬斑)）	129/99	10	7
21077513	李允才	0	68	13357627582	0	2018-07-24	2018-08-03	2018-12-01	4.33333	13	1	7-30行左侧，8-3行右侧射频消融	3.62	甲状腺弥漫性肿大，有压痛。考虑甲状腺急性炎性反应，甲强龙80mg静脉滴注	无	160	6000	300	1200	25.27	36.1	681.6	7.48	368	388	0.99	7.464	4.7	4.9	0	7.397		0.081	1435.1	91		62	1977		20分钟的初始相：双侧甲状腺显影清晰，位置、形态、大小正常，甲状腺内放射性分布欠均匀，左叶上极、左叶下极、右叶下极均可见稍高放射性浓聚影。 2小时的延迟相：甲状腺左叶上极、左叶下极、右叶下极仍显影，其余部分放射性分布减退。	双侧甲状旁腺区扫查：双侧下位可见低回声结节，大小约24mm*11mm*13mm（左）、17mm*15mm*11mm(右)，边界清，形态不规则，内见点条状血流信号。	24		双侧甲状腺大小、形态正常，密度均匀，边界清，未见明显异常强化灶。气管和周围组织结构未见明显异常。颈部未见肿大淋巴结。双侧甲状腺后方气管两侧可见数枚结节状软组织密度，较大者位于右侧，约10*16mm，内可见颗粒状钙化。	骨质疏松，左股骨颈T值-1.8，左全髋T值-1.8，L1-L4T值-2.7	双侧颈动脉硬化伴斑块形成 左侧颈外动脉管腔轻度狭窄	138/62	13	4
21091133	郑丽芳	1	71	13588757955	0	2018-08-08	2018-08-16	2020-07-01	23.1	16	0	内镜经颈部小切口甲状旁腺全切+部分自体移植术	145	发热38.8℃，咳嗽咳痰，考虑肺部感染	全身骨痛3年余	160	6000	300	1200	14.27	31.9	601.9	6.35	446	529	1.01	7.475	3.9	4.1	0	7.326		0.03	1034.9	94	1.7	109.9	3420		20分钟的初始相：甲状腺右叶显影清晰，位置、形态、大小正常，且放射性分布欠均匀，右叶中下极、右叶下极可见两处放射性浓聚影。甲状腺左叶显影不清。 2小时的延迟相：甲状腺右叶中下极及下极仍显影，其余部分放射性分布减退。	甲状腺右叶中下部背侧可见低回声团，切面大小约31mm*13mm*19mm，边界清，呈分叶状，内见钙化斑。 左侧甲状旁腺区扫查：显示的切面未见明显异常回声团块，CDFI显示未见明显异常血流信号。	31		双侧甲状腺大小、形态正常，边界清，右侧甲状腺内可见钙化灶，未见明显异常强化灶。右侧甲状腺后方可见结节状软组织影，大小约为17mm×19mm，边界尚清，其内可见钙化，邻近食管受压推移，增强扫描可见中度强化，内见坏死。气管和周围组织结构未见明显异常。颈部未见肿大淋巴结。所示骨质疏松。	骨质疏松，左股骨颈T值-1.4，左全髋T值-2.1，L1-L4T值-2.5	双侧颈动脉硬化伴多发斑块形成	140/76	19	11
21101766	王植村	0	48	15867024332	0	2018-08-20	2018-08-27	2021-06-21	34.5333	7	1	8-22行左侧，8-27行右侧射频消融术	3.2	无	双侧髋关节及足跟疼痛1年	150	6000	300	1200	45.77	36.1	1186.9	4.23	534	322	1.44		4.4	4.63	0	7.327		0.007	88.2	123			306		20分钟的初始相：双侧甲状腺显影清晰，位置、形态、大小正常，甲状腺内放射性分布均匀，甲状腺左叶放射性分布较右叶稍浓聚。 2小时延迟相：双侧甲状腺放射性分布较前略稀疏，左叶放射性分布整体较右叶放射性分布略浓聚，左叶上极放射性分布较临近组织浓聚。 4小时延迟相：双侧甲状腺放射性分布较前明显稀疏，左叶放射性分布整体较右叶放射性分布仍略浓聚，左叶上极放射性分布较临近组织浓聚。	四颗甲状旁腺可见，切面大小约18mm*13mm*9mm（左上位）、18mm*16mm*16mm（左下位）17mm*6mm*7mm（右上位）21mm*15mm*16mm（右下位），内部可见血流信号和强光斑。	21		双侧甲状腺大小、形态正常，密度欠均匀，边界清，增强后未见明显异常强化灶。两侧甲状旁腺可见显示，左侧较大者截面范围约13mm×10mm，增强扫描均匀强化，气管和周围组织结构未见明显异常。颈部未见肿大淋巴结。	骨密度正常，左股骨颈T值1.2，左全髋T值1.3，L1-L4T值-0.6		139/91	13	6
21033667	周国生	0	51	13867573214	0	2018-08-23	2018-09-03	2021-06-21	34.4333	9	0	甲状旁腺全切术4枚+前臂种植	220	咳嗽，痰量粘稠不易咳出	肩关节、足跟部疼痛	100	5176	253.6	1200	24.73	33.7	856.4	6.02	313	198	1.11	7.486	4.17	4.97	0	7.308		0.032	1493.9	90	6.5	102.7	607		双侧甲状腺显影清晰，位置、形态、大小正常，甲状腺右叶内放射性分布均匀，双叶下极（左侧明显）可见放射性浓聚影。 2小时的延迟相：甲状腺双叶下极（左侧明显）仍显影，其余部分放射性分布减退。	左侧甲状腺背侧内可见低回声团，大小约27mm*24mm*26mm,内见强光斑，CDFI显示内见点条状血流信号。 左侧甲状腺背侧可见低回声团，大小约11mm*5mm，边界清，右侧甲状腺背侧可见低回声团，大小分别约12mm*6mm、11mm*8mm，边界清。	27		左侧甲状腺后下方可见结节状等-稍低密度灶，大小约25x15x27mm，增强扫描可见均匀强化（平扫约40Hu，增强后70Hu）。右侧甲状旁腺未见明显异常。	骨量减少，左股骨颈T值-1.3，左全髋T值-1.0，L1-L4T值-0.4		156/93	16	5
20103399	孟希明	0	65	13515893551	0	2018-09-08	2018-09-26	2021-06-21	33.9	11	0	甲状旁腺大部切除术（左侧上位下位甲状旁腺切除+右侧上位甲状旁腺切除+右侧下位甲状旁腺部分切除术）	125	术后血肿，再次手术行颈部血肿清除术，发热37.7℃，声音嘶哑，吞咽困难，偶有饮水呛咳		110	6000	300	1200	22.81	36.5	805.7	6.22	321	232	0.9	7.372	3.9	4.59	0	7.305		0.03	217.4	139	2.9	70	7577		20分钟的初始相：双侧甲状腺显影清晰，位置、形态、大小正常，甲状腺内放射性分布欠均匀，两叶中下极均可见稍高放射性浓聚影。 2小时的延迟相：甲状腺两叶中下极仍显影，其余部分放射性分布减退。	双侧上、下位甲状旁腺增生，大小分别约：19mm*11mm*12mm（右上位）、11mm*8mm*7mm（右下位）、23mm*14mm*12mm（左上位）、8mm*7mm*7mm（左下位）。结节边界清，内回声不均，可见点条状血流信号。	23		侧甲状腺大小、形态正常，密度略欠均匀，边界清，未见明显异常强化灶。双侧甲状旁腺明显增大，以两上为著，最大直径约19.2mm，增强后轻度均匀强化，余气管和周围组织结构未见明显异常。颈部未见肿大淋巴结。所示颈部多发血管壁钙化。	骨量减少，左股骨颈T值-2.0，左全髋T值-2.2，L1-L4T值-0.1	颈部多发血管壁钙化。	166/86	23	5
21120468	杨树生	0	74	13755587040	0	2018-09-11	2018-09-26	2021-06-21	33.8	14	0	甲状旁腺全切术3枚（双侧上位、左侧下位）+前臂种植	160	术后血肿，再次手术行颈部血肿清除术	无	100	3640	222.7	551.9	24.63	39.8	777.1	6.32	475	86	1.24	7.468	4.33	5.8	1	7.354	1.28	0.028	1275.8	116		46.4	4812		20分钟的初始相：双侧甲状腺显影清晰，位置、形态、大小正常，甲状腺内放射性分布欠均匀，两叶上极均可见稍高放射性浓聚影。 2小时的延迟相：甲状腺两叶上极均仍显影，其余部分放射性分布减退。	双侧上位甲状腺旁腺区域扫查可见低回声结节，大小约13mm*5mm*6mm（左）、17mm*10mm*9mm（右），双侧下位甲状旁腺区域显示不清。	17		双侧甲状腺上极后方可见小结节影，平扫及增强扫描强化幅度与甲状腺相似，局部与甲状腺相邻。	骨量减少，左股骨颈T值-1.6，左全髋T值-1.6，L1-L4T值0.5	双侧颈动脉硬化伴多发斑块形成	156/102	20	5
13575147	周其芳	1	43	15088791866	0	2018-09-19	2018-09-21	2021-06-21	33.5333	7	0	甲状旁腺切除（+右前臂旁腺植入术）	130	无	无	100	3265	300	1200	13.45	33.92	743	5.46	413	124	0.99	7.491	5.05	5.48	1	7.32	3.22	0.006	220.8	101	1.3	16.6	356		20分钟的初始相：双侧甲状腺显影清晰，位置、形态、大小正常，甲状腺内放射性分布欠均匀，左叶下极、右叶下极可见稍高放射性浓聚影。 2小时的延迟相：甲状腺左叶下极、右叶下极仍显影，其余部分放射性分布减退。	双侧甲状腺下部后方各可见两枚低回声结节，大小分别约11mm*8mm*7mm（左上），11mm*7mm*9mm（左下），9mm*6mm*7mm（右上），14mm*12mm*13mm（右下），边界尚清，内回声不均，可见点条状血流信号。	14		双侧甲状腺后缘密度稍减低，增强后仍呈低信号，边界欠清，直径约5mm。余处甲状腺区未见明显异常密度灶。甲状腺后方见四枚结节状软组织密度影。较大者位于甲状腺右后上方，长径约12mm，增强可见均匀强化。气管和周围组织结构未见明显异常。颈部未见肿大淋巴结。	骨密度正常，左股骨颈T值-0.2，左全髋T值-0.5，L1-L4T值0.3		146/79	8	6
12951253	毛亚娟	1	40	15067551624	1	2018-10-07	2018-10-17	2021-06-21	32.9333	6	0	甲状旁腺大部切除术（左上、左下、右下）	167	PTH仍高			6000	300	1200	7.44	32.9	998.5	3.98	447	231	0.82	7.439	3.24	3.3	0	7.371		0.096	43.2	85		7.5	3277		20分钟的初始相：双侧甲状腺显影清晰，位置、形态、大小正常，甲状腺内放射性分布欠均匀，左叶上极、左叶下方、右叶下方可见稍高放射性浓聚影。 2小时的延迟相：甲状腺左叶上极、左叶下方、右叶下方仍显影，其余部分放射性分布减退。	左侧甲状旁腺区域扫查探及低回声结节，大小约10mm*7mm*7mm（甲状腺上极背侧，数个结节融合），14mm*10mm*13mm（甲状腺下方），边界清，内回声欠均匀，可见点状血流信号。 右侧甲状旁腺区域超声扫查未见明显结节样回声；	14		右侧甲状腺肿大，两侧甲状腺多发结节影，局部密度减低，增强后不均匀强化，强化程度低于周围正常甲状腺组织。右侧甲状腺内可见一类圆形低密度影，大小约为12mm*14mm，边界清，增强后未见强化。气管右侧轻度受压。			96/63	16	6
90130304	吉云杰	0	30	15297485599	0	2018-10-10	2018-10-18	2021-06-21	32.8333	11	1	双侧甲状旁腺区结节经皮射频消融术	6	无	身高缩短约10cm，长期活动后足跟疼痛明显，胸廓畸形，脊柱后突明显，双手指末节关节有畸形	150	4087	163.9	748.3	19.03	41.2	749.3	7.92	496	673	1.29	7.429	4.27	4.4	0	7.447		0.091	3855.1	112		6.5			20分钟的初始相：双侧甲状腺显影清晰，位置、形态、大小正常，甲状腺内放射性分布欠均匀，左叶下极及右叶下极可见稍高放射性浓聚影。 2小时的延迟相：甲状腺左叶下极、右叶下极仍显影，其余部分放射性分布减退。	甲状旁腺区域见数个低回声结节，边界尚清，大小分别约9mm*4mm（左上位）、21mm*8mm（左下位）、9mm*4mm（右上位）、20mm*13mm（右下位，内见长约4mm的强光斑，后方伴声影，内血流信号丰富，RI：0.59），CDFI显示结节内点条状血流信号。	21		甲状腺右侧叶下缘可见低密度结节，边界较清，外形尚规则，内见粗大钙化，病变大小约13mm*15mm，增强后渐进性强化（低于甲状腺强化）。双侧甲状旁腺区未见明显肿块。	骨质疏松，左股骨颈T值-2.3，左全髋T值-2.7，L2-L4T值-2.4	双侧颈动脉硬化伴左窦部斑块	112/65	13	5
13707873	王玉妹	1	65	13868586332	1	2018-11-12	2018-11-14	2020-11-01	24	6	0	内镜辅助甲状旁腺全部切除术+自体部分前臂移植	128	无	胸颈部皮肤瘙痒3年	150	4558	300	1200	6.9	33.1	888.1	4.13	406	510	1.15		4.87	5.4	1	7.271	3.87	0.012	96.8	89	4	12.9			20分钟的初始相：双侧甲状腺显影清晰，位置、形态、大小正常，甲状腺内放射性分布欠均匀，右叶上部、左叶下部可见稍高放射性浓聚影。 2小时的延迟相：甲状腺右叶上部、左叶下部仍显影，其余部分放射性分布减退。	甲状腺左叶下极后方见数个低回声结节，较大的大小9mm*6mm（低回声），甲状腺右叶后方见低回声结节，似由数个低回声结节融合而成，融合大小约29mm*13mm*16mm，边界清，内血流较丰富。	16		右叶甲状腺内见一直径约9mm的小结节影，内见钙化灶，边界欠清，增强扫描见强化；左叶甲状腺大小、形态正常，密度均匀，边界清，未见明显异常强化灶。甲状腺左、右叶后方见多发小结节影，较大位于右叶甲状腺后方，最大截面约25X14mm，增强扫描见强化；气管和周围组织结构未见明显异常。	骨质疏松，左股骨颈T值-2.6，左全髋T值-2.8，L1-L4T值-3.7	右侧颈动脉内膜增厚	96/64	9	7
90150318	王耀华	0	21	15867113893	1	2018-11-13	2018-11-21	2021-06-21	31.7	3	0	双侧甲状旁腺全切+左前臂甲状旁腺移植术	105	右侧前臂腕关节处疼痛，手指活动轻微受限。不排除手术后种植导致神经损伤	骨痛、瘙痒	100	6000	300	1200	10.25	31.2	1456.8	3.95	541	100	1.02	7.435	4.03	6.1	1	7.342	3.67	0.025	121.3	68	22.6	10.1	0		20分钟的初始相：双侧甲状腺显影清晰，位置、形态、大小正常，甲状腺内放射性分布欠均匀，左叶中上部、右叶下部均可见稍高放射性浓聚影。 2小时、3小时的延迟相：甲状腺左叶中上部、右叶下部仍显影，其余部分放射性分布减退。	甲状腺左侧叶中部后方及右侧叶下部均见低回声团，左侧约24mm*8mm*13mm，右侧约35mm*10mm*16mm，边界尚清，内血流丰富	35		双侧甲状腺形态尚可，密度不均匀，可见多发小结节样低密度灶，边界清，增强后不均匀强化。双侧甲状旁腺区见对称性结节状等密度灶，边缘光整，密度均匀，增强后轻度强化，较大者约15x9mm。气管和周围组织结构未见明显异常。颈部未见肿大淋巴结。	骨量减少，左股骨颈T值-1.3，左全髋T值-1.2，L1-L4T值-1.4	双侧颈动脉超声检查未见明显异常	164/99	15	7
20344838	赵永春	0	69	13516875478	0	2018-11-24	2018-12-06	2021-06-21	31.3333	10	1	12/3右侧甲状旁腺经皮射频消融术；12/6左侧甲状旁腺经皮射频消融术	3.45	发热39.6℃，血行感染，血培养革兰氏阳性球菌	无	100	5406	300	1200	21.38	36.2	548.8	9.58	333	168	0.95	7.402	4.37	6.39	1	7.388	4.9	0.028	4099.9	85	11	108.6			20分钟的初始相：双侧甲状腺显影清晰，位置、形态、大小正常，甲状腺内放射性分布欠均匀，左叶上极和下极、右叶上极和下极似可见稍高放射性浓聚影。 2小时的延迟相：甲状腺左叶上极和下极、右叶上极和下极仍见少量放射性浓聚，其余部分放射性分布减退。	于双侧甲状腺上下级背侧均见低回声结节，较大的切面大小分别约15mm*6mm（左上），18mm11mm（左下），15mm*8mm（右上），16mm*12mm（右下）边界清，内可见点条状血流信号。	18				双侧颈动脉硬化伴多发斑块形成	151/60	18	6
13952345	蒋之大	0	41	13857583393	0	2018-12-06	2018-12-21	2021-06-21	30.9333	5	1	12-19行左侧，12-21行右侧甲状旁腺射频消融术	3.38	无	无	150	5746	300	1200	6.96	39	822	6.68	444	642	0.87	7.386	4.62	4.1	0	7.322		0.02	34.7	104	26.9	43.1	89			左侧甲状腺中上部及下部后方各可见一低回声结节，大小约7mm*7mm（下部后方），14mm*9mm（中上部后方），位于甲状腺包膜外，内回声均匀，未见明显强光斑，可见点条状血流信号。甲状腺右叶下部可见一低回声结节，大小约14mm*9mm，边界欠清，形态不规则，内回声不均匀，可见环状强光斑，未见血流信号。	14		甲状腺左叶中上部及下部后方可见结节灶，边界尚清，位于 甲状腺包膜外，密度及强化方式与甲状腺组织不同。甲状腺 右叶下部可见不规则结节灶，边界欠清，病灶内钙化，增强 扫描后未见明显强化	骨质疏松，左股骨颈T值-3.4，左全髋T值-3.8，L1-L4T值-1.5	双侧颈动脉硬化伴多发斑块形成(硬斑为主)	125/77	20	5
90182583	楼芸	1	60	13819962297	0	2018-12-11	2018-12-19	2021-06-21	30.7667	8	0	内镜颈部切口双侧甲状旁腺大部切除术（保留右上部分）	70	低热，37.5℃	双膝关节疼痛，较剧	150	6000	135.8	1200	23.75	38.3	449.8	9.2	254	581	1.05	7.495	3.68	6.86	1	7.444	3.13	0.027	1111	120		23.3	8		20分钟的初始相：双侧甲状腺显影清晰，位置、形态、大小正常，甲状腺内放射性分布欠均匀，左叶下极可见稍高放射性浓聚影。心脏及肠道显影，其余部位未见异常放射性浓聚。 2小时的延迟相：甲状腺左叶下极仍显影，心脏及肠道显影，其余部位未见异常放射性浓聚。	甲状腺双侧叶下极下方见不规则低回声结节，切面大小约15mm*10mm*14mm(左)及8mm*8mm（右），边界尚清，内回声欠均匀，CDFI显示内可见点条状血流信号。	15		双侧甲状腺大小、形态正常，边界清，甲状腺左叶密度欠均匀，内见结节样低密度影，最大者长径约8mm，增强扫描可见均匀强化。气管和周围组织结构未见明显异常。颈部未见明显肿大淋巴结。左侧甲状腺下缘结节灶，7mmx12mm，边界清楚。	h骨质疏松，左股骨颈T值-1.0，左全髋T值-1.7，L1-L4T值-3.0	双侧颈动脉硬化伴左侧窦部斑块形成	177/104	14	6
14003872	王英坚	0	58	13906899523	0	2018-12-11	2018-12-19	2021-06-21	30.7667	3	0	辅助内镜甲状旁腺全切术+自体旁腺部分移植	115	发热37.7	无	200	6000	298.8	1200	16.64	41	797.6	6.4	427	463	1.16	7.45	4.9	5.83	1	7.313	3.42	0.048	320.7	124		120	7924		甲状旁腺显像示： 甲状腺双叶上下极（以双叶下极明显，尤其是右叶下极）摄取MIBI增高灶，考虑为甲状旁腺来源病灶，甲状旁腺增生首先考虑。	双侧下部甲状旁腺增生			甲状腺左叶低密度结节，请结合其它检查。双侧下部甲状旁腺增生	左股骨颈T值-1.4，左全髋T值-0.4，L1-L4T值0.6	双侧颈动脉硬化伴多发斑块形成	154/78	16	7
11984603	汪钧	0	38	13456785168	0	2018-12-12	2018-12-20	2021-06-21	30.7333	3	0	双侧甲状旁腺全切	129	无	无		4001	239.9	702.5	12.23	44	741.5	7.64	283	134	0.93			6.13	1	7.359	3.93			94	4.8	12.8	155		20分钟的初始相：双侧甲状腺显影清晰，位置、形态、大小正常，甲状腺内放射性分布稀疏，右叶上极似可见放射性轻度浓聚影。 2小时的延迟相：甲状腺右叶上极似仍可见，其余甲状腺放射性分布明显稀疏，未见异常放射性浓聚区。	左侧甲状腺下极后方似可见低回声结节，大小约9mm*6mm*8mm，内未见血流信号。右侧甲状腺后方未见明显肿块回声。	12		双侧甲状腺弥漫性肿大，密度均匀，边界清，未见明显异常强化灶。气管和周围组织结构未见明显异常。左侧颈部及左侧锁骨下可见多枚肿大淋巴结，较大者直径约1.3cm。左侧颈部多发增粗、扭曲血管影。左侧甲状腺后下缘可疑结节灶，10mmx12mm大小。			146/100	14	6
20740950	刘凤兰	1	61	13186988969	0	2018-12-14	2018-12-28	2021-06-21	30.6667	2	1	甲状旁腺射频消融术（左右侧分次完成）	3.2	无	无	150	4627	286.8	1200	37.55	42.4	508	10.73	283	278	1.19	7.435	4.99	5.05	0	7.43		0.036	>5000	107	1.3				20分钟的初始相：双侧甲状腺显影清晰，位置、形态、大小正常，甲状腺内放射性分布欠均匀，左叶上极、左叶下极、右叶中下极、右叶下极可见稍高放射性浓聚影。 2小时的延迟相：甲状腺左叶上极、左叶下极、右叶中下极仍显影，以右叶中下极明显，其余部分放射性分布减退。	甲状旁腺区域可见低回声团，大小分别约30mm*14mm（右侧叶下极背侧）,13mm*6mm（右侧叶下极背侧，内见环状钙化），13mm*7mm*12mm（左侧叶下极背侧）边界清，内见点条状血流信号。	30		双侧甲状旁腺区可见两枚结节，左侧直径约4.9mm，右侧大小约19.5*11.3mm，密度不均匀，增强后其内低密度灶，			157/82	7	3
90189169	徐新娣	1	46	15669590902	1	2018-12-19	2018-12-28	2021-06-21	30.5	8	1	12-24行左侧甲状旁腺射频消融术，12-28行右侧（4枚）	6.02	无	牙龈增生明显，存在手术禁忌征	150	6000	148.1	1200	3.73	16.5	706.9	7.76	390	578	0.73		3.2	3	0	7.437		0.022	68.8	72		5.2	64			双侧上位、下位甲状旁腺均可探及，大小约18mm*8mm*10mm（右上位），24mm*14mm*17mm（右下位），23mm*12mm*14mm（左上位），15mm*11mm*11mm（左下位），边界清，内血流丰富。	24		双侧甲状腺大小、形态正常，密度均匀，边界清，未见明显 异常强化灶。气管和周围组织结构未见明显异常。颈部未见 肿大淋巴结。双侧甲状旁腺增大，最大者约16*13mm，边缘 清楚，增强后可见轻度强化。	骨质疏松，左股骨颈T值-1.9，左全髋T值-2.1，L1-L4T值-2.9	双侧颈动脉超声检查未见明显异常	95/64	12	3
90187608	许利君	1	68	13626768983	1	2019-01-02	2019-01-04	2021-06-21	30.0333	2	0	甲状旁腺全切术+前臂种植	105	发热38.5℃	无	120	6000	204.8	1200	10.02	40.1	918.2	3.93	376	275	0.76	7.401	3.1	3.43	0	7.389		0.044	102.6	96	1.3	79.1	169		双侧甲状腺显影清晰，位置、形态、大小正常，甲状腺内放射性分布欠均匀，双叶甲状腺中下极分别可见稍高放射性浓聚影，以中部为著。2小时的延迟相：双叶甲状腺中下极仍可见稍高放射性浓聚影，以中部为著，其余部分放射性分布减退。	双侧甲状腺中部后方可见低回声结节，部分切面与甲状腺分界不清，切面大小分别约15mm*9mm*12mm（左），19mm*9mm*12mm（右），边界尚清，内回声不均匀，CDFI显示结节内血流信号丰富。	19		两侧甲状旁腺不同程度体积增大，边界清，较大位于右下 极，大小约14mm*18mm*18mm，增强后不均匀强化，可见更 低密度灶。	骨量减少，左股骨颈T值-1.1，左全髋T值-1.6，L1-L4T值-0.6	双侧颈动脉硬化	125/85	7	5
12966506	陈加生	0	45	13600539085	0	2019-01-04	2019-01-08	2021-06-21	29.9667	11	0	甲状旁腺全切术4枚+前臂种植	115	无		150	6000	149.3	1200	16.3	41.7	709.4	7.77	224	358	0.93		4.89	6.88	1	7.296	2.45	0.005	32.8	128	1.3		593		20分钟的初始相：双侧甲状腺显影清晰，位置、形态、大小正常，甲状腺内放射性分布欠均匀，双叶下极（右侧明显）可见稍高放射性浓聚影。2小时的延迟相：甲状腺双叶下极（右侧明显）仍显影，其余部分放射性分布减退。	甲状腺左叶背侧见数个低回声结节，切面大小分别约11mm*5mm（上极）、12mm*6mm（下极）、11mm*5mm（中部），边界尚清，内回声欠均匀，CDIF显示内血流信号丰富。甲状腺右叶背侧及下方见低回声结节，切面大小约28mm*13mm*16mm（背侧）、13mm*7mm（下方），边界尚清，内回声欠均匀，CDFI显示内血流信号丰富。	28		双侧甲状腺大小、形态大致正常，右侧叶局部轮廓稍欠规 则，密度尚均匀，边界清，未见明显异常强化灶。右侧叶后 方可见类圆形小结节，大小约13*11mm，增强后轻度强化。 左侧甲状腺后方可见稍小结节。	骨密度正常，左股骨颈T值0.6，左全髋T值1.0，L1-L4T值3.2	双侧颈动脉硬化伴右侧斑块形成	119/83	11	7
90194039	李金祥	0	56	13507907003	0	2019-01-11	2019-01-11	2021-06-21	29.7333	7	0	双侧甲状旁腺全切+右前臂甲状旁腺移植术	210	发热38.2℃	右肩关节疼痛，右肩关节一骨性包块	150	6000	200.5	1200	32.28	33.9	895.2	5.68	477	436	1.08	7.398	4.64	6.63	1	7.248	2.16	0.134	754.5	77		175.3	3054		20分钟的初始相：双侧甲状腺显影清晰，位置、形态、大小正常，甲状腺内放射性分布欠均匀，右叶中下极、左叶中极、左叶下极均可见稍高放射性浓聚影。2小时的延迟相：甲状腺右叶中下极、左叶中极、左叶下极仍显影，其余部分放射性分布减退。	甲状腺双叶后方均可见偏低回声团，大小分别约20mm*13mm（右下），9mm*10mm（左下），界清，形态尚规则。	20		右侧甲状腺后下极见结节状等密度灶，大小约 17mm*20mm，CT值约36HU，增强呈明显均匀强化，与甲状腺 分界欠清。	骨密度正常，左股骨颈T值-0.9，左全髋T值-0.7，L1-L4T值1.6	双侧颈动脉硬化伴双侧斑块形成	175/89	12	10
90209096	汪富荣	0	56	13588366229	0	2019-01-15	2019-01-21	2021-06-21	29.6	10	1	1-18行左侧，1-21行右侧甲状旁腺射频消融术	3.42	无	关节疼痛半月，伴烦躁，睡眠欠佳	150	6000	300	1200	18.9	34.6	812.7	6.35	387	316	1.01	7.422	4.4	5.46	1	7.292	4	0.094	457.6	141		7.9	4			双侧上位、下位甲状旁腺大小分别约28mm*10mm*12mm（右上位，容积1.8ml），8mm*13mm*24mm（右下位，容积1.3ml），14mm*9mm*15mm（左上位，容积0.98ml），9mm*7mm*13mm（左下位，容积0.4ml）,均伴环形钙化，内可见较丰富血流信号。	28			骨量减少，左股骨颈T值-0.8，左全髋T值-1.4，L1-L4T值0.3		173/88	8	2
90211511	江帅	0	32	17353130543	0	2019-01-18	2019-01-22	2021-06-21	29.5	12	1	1-19行右侧，1-22行左侧甲状旁腺射频消融术	8.45	无	双下肢肌肉疼痛，伴肢体瘙痒感，HIV4年		6000	158.6	1200	4.53	39.5	621.3	9.7	252	357	0.95		4.53	3.5	0	7.377				125						双侧甲状旁腺区可见数个低回声结节，边界尚清，切面大小约24mm*21mm*18mm（右叶下极，容积4.7ml），12mm*7mm*4mm（右叶上极，容积0.17ml），13mm*13mm*6mm（左叶上极，容积0.53ml），24mm*15mm*13mm（左叶下极，容积2.4ml），CDFI显示结节周边较丰富血流信号。超声提示甲状旁腺多发偏低回声结节，甲状旁腺腺瘤可能。	24					181/112	6	2
20446078	周家明	0	62	13567979911	0	2019-02-12	2019-02-22	2021-06-21	28.6667	9	1	双侧甲状旁腺射频消融（左上、左下、右下）	4.25		无						32.9	1077.8	4.46	527	212	0.92	7.495	3.51	4.77	0	7.294		0.031	390	93	35.4				20分钟的初始相：双侧甲状腺显影清晰，位置、形态、大小正常，甲状腺内放射性分布欠均匀，左叶下极可见放射性浓聚影。 2小时的延迟相：甲状腺左叶下极病灶仍显影，其余部分放射性分布减退。	甲状腺左叶下极下方见低回声团，较大的大小约30mmx20mm*14mm	30		左侧甲状腺下方团片状异常密度灶，甲状旁腺增生可能			129/62	8	2
90227064	李康云	0	50	13566139008	0	2019-02-14	2019-02-19	2021-06-21	28.6	10	1	双侧甲状旁腺区结节经皮射频消融术（左侧上位、左侧下位、右侧下位）	4.67	无	脚痛	160	6000	300	1200	14.74	35.3	837.2	6.28	334	367	1	7.406	4.09	4.68	0	7.371		0.112	359.1	108		19.1			20分钟的初始相：双侧甲状腺显影清晰，位置、形态、大小正常，甲状腺内放射性分布欠均匀，左叶上下极、右叶上下极均可见稍高放射性浓聚影。2小时的延迟相：甲状腺左叶上下极、右叶上下极仍显影，其余部分放射性分布减退。	右侧下位甲状旁腺区见低回声结节，位于右侧甲状腺下极后方及下方，大小约1.8cm*1.2cm*1.3cm，内见环形钙化，CDFI：内可见较丰富的血流信号。另该结节上部后方见一低回声结节，大小约0.7cm*0.3cm*0.6cm。左侧上位甲状旁腺区见低回声结节，大小约2.0cm*0.8cm*1.0cm，位于左侧甲状腺中部后外侧，内见较丰富血流信号。左侧下位甲状旁腺区见低回声结节，大小约1.8cm*1.0cm*1.2cm，位于左侧甲状腺下极下方锁骨上区域，内见环形钙化，内见较丰富血流信号。	20		左侧甲状腺上下缘及右侧甲状腺下缘后方可见类圆形 稍低密度结节，最大直径约15mm，强化欠均匀。	骨质疏松，左股骨颈T值-3.1，左全髋T值-3.2，L1-L4T值-2.3	双侧颈动脉硬化伴多发斑块形成	136/95	23	18
21119631	胡豪妹	1	32	15088780129	0	2019-02-18	2019-02-26	2021-06-21	28.4667	2	1	甲状旁腺射频消融术（4枚）	5.93	无	无	200	6000	91.1	1200	10.29	33.9	743.6	7.88	480	1343	0.8	7.424	3.99	5.1	0	7.408		0.008	264.1	61	1.8		0		双侧甲状腺显影清晰，位置、形态、大小正常，甲状腺内放射性分布欠均匀，左叶上极、左叶下极、右叶上极、右叶下极可见稍高放射性浓聚影。2小时的延迟相：甲状腺左叶上极、左叶下极、右叶上极、右叶下极仍显影，其余部分放射性分布稍减退。5小时延迟相：甲状腺左叶上极、左叶下极、右叶上极、右叶下极仍显影，其余部分放射性分布明显减退。	双侧上、下位甲状旁腺大小分约：20mm*6mm*7mm（左上）、19mm*7mm*9mmmm*mm（左下）、15mm*5mm*8mm（右下）、30mm*6mm*15mm（右上），边界清，内回声不均，血流信号丰富。	30		甲状腺大小、形态正常，内见多发斑点状致密影，未见明显 异常强化灶。气管和周围组织结构未见明显异常。双侧颈部 多发淋巴结显示。	骨密度尚正常，其中L4骨量减少，左股骨颈T值-0.4，左全髋T值-0.4，L1-L4T值-0.6，L4T值-1.1	双侧颈动脉硬化伴右侧斑块形成	161/68	11	3
12835004	曹建平	0	58	18368819872	0	2019-03-03	2019-03-15	2021-06-21	28.0333	5	1	3-15行右侧甲状旁腺区结节经皮射频消融术（右下、右上）	2.43	无	无		6000	206.5	1200	9.02	36.3	881.5	5.74	498	162	0.87	7.414	4.35	3.6	0	7.411		0.066		95	66.8					右侧上位甲状旁腺区可见偏低回声结节（峡部水平甲状腺后方），大小约11mm*7mm*14mm，容积0.6ml。右侧下位甲状旁腺区可见偏低回声结节（右侧甲状腺下极下方），大小约18mm*6mm*11mm，容积0.6ml。左侧上位甲状旁腺区可见偏低回声结节（左侧甲状腺中部腺体内），大小约11mm*9mm*11mm，容积0.5ml。左侧下位甲状旁腺区可见偏低回声结节（左侧甲状腺下极下方），大小约22mm*12mm*17mm，容积2.3ml。	22					159/78	17	5
90271805	艾秋连	1	50	13036289784	0	2019-04-03	2019-04-11	2021-06-21	27	9	0	甲状旁腺全切+左前臂甲状旁腺移植术	65	无	双下肢酸胀	180	6000	179.3	1200	26.42	35.2	899	3.92	491	531	1.16	7.402	3.42	5.7	1	7.276	14.32	0.035	165.5	127	14.3		4222		0分钟初始相：双侧甲状腺显影清晰，位置、形态、大小正常，甲状腺内放射性分布欠均匀，左叶上极、左叶下极、右叶中上极、右叶下极可见稍高放射性浓聚影。2小时延迟相：甲状腺左叶上极、左叶下极、右叶中上极、右叶下极仍显影，其余部分放射性分布稍减退；3小时延迟相：甲状腺左叶上极、左叶下极、右叶中上极、右叶下极仍显影，其余部分放射性分布明显减退。	甲状腺右上叶双侧甲状旁腺区可见枚偏低回声结节，大小分别约11mm*6mm*11mm（右侧下位，甲状腺下极后方），15mm*8mm*13mm（右侧上位，甲状腺上极后方），14mm*8mm*10mm（左侧上位，甲状腺峡部水平后方），16mm*7mm*12mm（左侧下位，甲状腺下极下方），形态尚规则， 边界尚清，内可见钙化斑，CDFI：其内未见明显血流信号。	16		甲状腺双侧叶下方见结节状稍低密度影，可见轻 度强化。	骨量减少，左股骨颈T值-1.9，左全髋T值-1.7，L1-L4T值-1.6	双侧颈动脉硬化伴右侧斑块形成	144/85	12	4
14282333	蔡展波	0	36	15158190665	0	2019-04-08		2021-06-21	26.8333	5	1	4-12行左侧，4-16行右侧射频消融术	3.88	无	无	422	6000	300	1200	25.84	38.7	723.7	6.92	273	377	0.95		4.97	4.3	0	7.327		0.025	59.8	85	8.9				20分钟的初始相：双侧甲状腺显影清晰，位置、形态、大小正常，甲状腺内放射性分布尚均匀，左叶下方、右叶下方可见类圆形放射性轻度浓聚影。2小时的延迟相：甲状腺放射性分布减退，左叶下方、右叶下方仍可见类圆形放射性轻度浓聚影。（主动脉旁异位甲状旁腺）	双侧甲状旁腺区域超声探查：双侧甲状腺背侧探及不均回声结节，大小约7mm*5mm*12mm（左侧甲状腺近峡部水平，容积约0.22ml）、7mm*5mm*13mm（右侧甲状腺近峡部水平，容积约0.24ml），内回声不均，由数个低回声结节融合，内部见点状血流信号。另甲状腺下方探及不均回声结节，大小约10mm*7mm*12mm（左侧甲状腺下极下方达锁骨水平，容积约0.44ml，低回声，内见强光斑）、12mm*9mm*13mm（右侧胸骨后方，容积约0.73ml，由数个低回声结节融合），内回声不均，内部见点状血流信号。	13		双侧甲状腺大小、形态正常，密度均匀，边界清，未见明显 异常强化灶。气管和周围组织结构未见明显异常。增强后未 见异常强化。颈部未见肿大淋巴结。甲状旁腺未见明显肿 大。	骨量减少，左股骨颈T值-1.3，左全髋T值-0.5，L1-L4T值0.4	双侧颈动脉硬化伴双侧斑块形成	122/79	12	4
90287878	朱爱珠	1	57	13957269654	0	2019-04-21		2021-06-21	26.4	7	0	甲状旁腺全切术4枚+前臂种植	110	发热38.4℃	脚痛气急						35.4	925.1	3.71	537	181	1.23	7.48	3.99	4.5	0	7.181		0.082	1244.4	110	1.3	32			20分钟的初始相：双侧甲状腺显影清晰，位置、形态、大小正常，甲状腺内放射性分布欠均匀，左叶中下部、右叶中下部可见稍高放射性浓聚影。2小时的延迟相：甲状腺左叶中下部、右叶中下部仍可见放射性浓聚，以右叶中下部为著，其余部分放射性分布减退。	甲状腺左右叶中下部后方、下极下方内各可见一低回声结节，较大的切面大小约11mm*8mm（左上位），10mm*8mm（左下位），19mm*10mm（右上位），16mm*4mm（右下位），边界尚清，内回声欠均匀，CDFI显示点条状血流信号。	19		两侧甲状腺后缘结节灶，左侧5mmx8mm大小，右侧 10mmx14mm大小，边界清楚，有强化。	骨质疏松，左股骨颈T值-3.0，左全髋T值-2.6，L2-L3T值-2.9	双侧颈动脉硬化伴左侧斑块形成	160/88	17	5
14107298	王建锋	0	36	13750892255	1	2019-04-23		2019-12-01	7.4	5.5	0	双侧甲状旁腺切除+自体移植术(左上、左下、右上、右下)	80		右肩部感疼痛（肩部X片：右侧锁骨肩峰端骨质异常，考虑肾性骨病改变）	100	6000	166.8	1200	17.62	26.4	1291.2	3.37	437	221	0.85		4.24	5.27	0	7.334		0.009	60.6	84	44	74.6	187		20分钟的初始相：双侧甲状腺显影清晰，位置、形态、大小正常，甲状腺内放射性分布欠均匀，左叶中上极、右叶中上极、左叶下极、右叶下极可见稍高放射性浓聚影。2小时的延迟相：甲状腺左叶中上极、右叶中上极、左叶下极、右叶下极放射性分布稍减退，其余部分放射性分布明显减退。	双侧甲状腺背侧区域可见低回声团，大小约12mm*10mm（右侧甲状腺背侧区域下极），19mm*11mm（右侧甲状腺背侧区域），19mm*8mm（左侧甲状腺背侧区域），边界清，内回声不均，CDFI显示未见明显血流信号。	19		双侧甲状腺后方可见4枚结节状软组织密度影，最大者直径 12mm，部分伴钙化，边界清，增强扫描强化明显，且密度 低于正常甲状腺组织。	骨量减少，左股骨颈T值-1.7，左全髋T值-1.8，L1-L4T值-0.5	双侧颈动脉硬化伴左侧斑块形成	146/94	17	7
90292608	张明霞	1	53	13858979841	1	2019-04-25		2020-04-01	11.4	4	1	双侧甲状旁腺经皮射频消融术（4枚）	2	无			3457	208.4	478.6	17.69	35.6	866.3	4.06	360	157	0.68		3.57	3.2	0	7.481				86	31.8				20分钟的初始相：双侧甲状腺显影清晰，位置、形态、大小正常，甲状腺内放射性分布欠均匀，左叶下极、右叶中极、右叶下极可见稍高放射性浓聚影。2小时的延迟相：甲状腺左叶下极、右叶中极、右叶下极仍显影，其余部分放射性分布减退。	余甲状旁腺区域探及异常回声结节，大小约8mm*10mm*8mm（容积ml，左侧叶中下部外后方，似位于甲状腺内，内见分隔样结构，血流信号较丰富）；11mm*8mm*8mm（容积0.37ml，右侧无名动脉、颈总动脉分叉处）；13mm*6mm*6mm（容积0.24ml，右侧甲状腺中下部外后方，多结节样，可见较丰富血流信号）。	13					96/58	8	3
90303966	雷崇术	0	48	13456102710	0	2019-05-08		2021-06-21	25.8333	10	1	5-10行左侧，5-14行右侧甲状旁腺射频消融术	3.53	声音嘶哑	关节疼痛	100	6000	178.8	679.9	15.22	35.8	1103.5	3.91	385	117	0.93	7.44	4.31	3.9	0	7.42		0.008	54.9	140						甲状腺左叶中部后方包膜外见低回声结节，切面大小约12mm*7mm，边界清，内回声欠均匀，CDFI显示内未见少许血流信号。甲状腺左叶下极下方另见低回声结节，切面大小约20mm*12mm,边界清，内可见多个粗大钙化斑，CDFI显示内未见少许血流信号。甲状腺右叶下极下方见两枚低回声结节，切面大小分别约16mm*9mm，14mm*9mm,边界清，内回声欠均匀，CDFI显示内未见少许血流信号。	20			骨量减少，左股骨颈T值-1.7，左全髋T值-1.7，L1-L4T值-1.1	双侧颈总、颈内、颈外动脉超声检查未见明显异常	149/82	8	4
90307922	莫汝强	0	39	13431671803	0	2019-05-12		2021-06-21	25.7	5	1	甲状旁腺射频消融术（4枚，左中、左下、右下2枚）	3.42	无	偶有骨痛	200	6000	230.1	1200	27.41	41.2	1299	3.3	681	708	1.12	7.396	4.75	4	0	7.34		0.02	37.1	117	1.3				20分钟的初始相：双侧甲状腺显影清晰，位置、形态、大小正常，甲状腺内放射性分布欠均匀，右叶中下极可见稍高放射性浓聚影。2小时的延迟相：甲状腺右叶中下极仍显影，其余部分放射性分布减退。					骨密度正常，左股骨颈T值1.9，左全髋T值1.7，L1-L4T值0.9		138/83	6	4
11407750	吴耀玲	1	53	18157175516	0	2019-05-16		2021-06-21	25.5667	13	1	甲状旁腺射频消融术（分次完成）	2.08	全身肌肉酸痛			5639	283.8	1200	6.8	36.4	755.7	4.78	354	816	2.05		4.84	4	0	7.346		0.01	36.8	85	1.3		1		20分钟的初始相：双侧甲状腺显影清晰，位置、形态、大小正常，甲状腺内放射性分布欠均匀，右叶下极可见稍高放射性浓聚影。2小时的延迟相：甲状腺右叶下极仍显影，其余部分放射性分布减退。	甲状腺左叶后方可见低回声团，大小约12mm*10mm*5mm（左上位，容积0.35ml），16mm*11mm*11mm（左下位，容积1.0ml），边界清，内部回声欠均匀，CDFI显示内部血流信号丰富。甲状腺右叶中上部背侧可见低回声团，大小约28mm*7mm*13mm（容积1.2ml），呈分叶状，边界尚清，内部回声欠均匀，CDFI显示内部血流信号丰富。甲状腺右叶下部背侧可见低回声团，大小约6mm*5mm*8mm（容积0.11ml），边界尚清，内部回声欠均匀，CDFI显示内部血流信号丰富。	28		双侧甲状腺上极小低密 度灶，增强扫描强化不明显。 右侧甲状腺后方结节影，增强后轻度均匀强化。左侧甲状腺 后方局灶性低密度影。			111/80	11	6
90310794	楼文高	0	61	13806790436	0	2019-05-24		2021-06-21	25.3	14	0	甲状旁腺全部切除术	100	无	皮肤瘙痒	100	6000	176.6	1200	24.31	37.9	795.5	5.57	284	472	0.93	7.434	4.27	5.23	0	7.349		0.018	52.6	124	2.5				20分钟的初始相：双侧甲状腺显影清晰，位置、形态、大小正常，甲状腺内放射性分布欠均匀，右叶上极、左叶中极可见稍高放射性浓聚影。2小时的延迟相：甲状腺右叶上极、左叶中极仍显影，其余部分放射性分布减退。	双侧甲状腺背侧区可见低回声团，大小约20mm*11mm*16mm（右侧），9mm*5mm（右侧下极），18mm*14mm*14mm（左侧），12mm*5mm（左侧下极），边界尚清，内部回声尚均匀，内见弧形强光斑，CDFI显示团块内点条状血流信号。	20		双侧甲状腺大小、形态正常，密度均匀，边界清，未见明显 异常强化灶。气管和周围组织结构未见明显异常。颈部未见 肿大淋巴结。两侧甲状腺后缘结节灶，左侧11mmx14mm大 小，右侧10mmx7mm大小，边界清楚，增强扫描可见强化。	骨量减少，左股骨颈T值-1.5，左全髋T值-0.9，L1-L4T值0.2	双侧颈动脉硬化伴多发斑块形成	142/88	8	4
14180799	童仙会	0	43	15267026753	0	2019-05-25		2021-06-21	25.2667	8	0	甲状旁腺全切术4枚+前臂种植	115	无	右膝关节疼痛	100	6000	269.7	1200	10.58	33.4	988.1	4.54	452	262	1.23	7.362	3.62	3.4	0	7.394		0.024	193.8	123	1.3				双侧甲状腺显影清晰，位置、形态、大小正常，甲状腺内放射性分布欠均匀，左叶下极、右叶中极可见稍高放射性浓聚影。颈部及胸部其他区域未见明显异常放射性聚集。2小时的延迟相：甲状腺左叶下极、右叶中极仍显影，其余部分放射性分布减退。颈部及胸部其他区域未见明显异常放射性聚集。	于左侧甲状腺下极下方探及2个紧密相连的低回声结节，大小约13mm*11mm*11mm（体积约0.82）、9mm*9mm*9mm（体积约0.38），内部血流信号较丰富。于右侧甲状腺中部背侧见一个低回声结节，大小约12mm*5mm*7mm（体积约0.36），边界清，呈分叶状，内部回声均匀，可见条状血流信号。	13		左侧甲状腺后下缘可见异常密度结节，大小约11*10mm，边界清，密度均匀，未见强化，增强后中度强化；右侧甲状旁腺结节大者自己约6mm。	骨密度正常，左股骨颈T值0.8，左全髋T值-0.5，L1-L4T值-0.4		133/85	18	7
20299124	牛海超	0	29	15958117425	0	2019-06-21		2021-06-21	24.3667	4	0	甲状旁腺全切术5枚+前臂种植	120	发热38.2℃	无	100	6000	142.1	528.7	15.51	50.1	865.4	5.74	583	86	0.75	7.484	3.59	3.7	0	7.306		0.001	<10.0	104	1.3	34.2	0		20分钟的初始相：双侧甲状腺显影清晰，位置、形态、大小正常，甲状腺内放射性分布欠均匀，左叶上极、左叶中部、左叶下方、右叶上极、右叶下方可见稍高放射性浓聚影，以左叶下方为著。2小时的延迟相：甲状腺左叶上极、左叶中部、左叶下方、右叶重上极、右叶下方仍显影，以左叶下方为著，其余部分放射性分布减退。	双侧甲状旁腺区域可见低回声结节，大小分别约13mm*5mm（右侧叶中部背侧），12mm*6mm（右侧叶下极），13mm*5mm（左侧叶中部背侧，低回声结节内见极低回声区），14mm*9mm（左侧叶下极下方近锁骨上，低回声结节内见数个极低回声区），边界清，内见点条状血流信号。	14		甲状腺左叶后下方见一结节状稍低密度影，大小约 11×8mm，增强后可见病灶明显尚均匀强化（平扫CT值约 28HU，动脉期CT值约117HU，静脉期CT值约50HU）。	骨密度正常，左股骨颈T值-0.6，左全髋T值-0.8，L1-L4T值-0.6		111/80	12	8
90331492	董雪良	0	69	18257980529	0	2019-06-28	2019-07-02	2020-06-21	11.9667	12	0	腔镜辅助双侧甲状旁腺全切+组织筋膜瓣成形+右前臂自体甲状旁腺移植术	105	心悸房扑	左下拇趾疼痛发红，皮肤破溃	100	2685	263.6	534.2	17.63	37.3	1101.8	3.67	654	91	1.04	7.409	4.4	5.59	1	7.392	7.45	0.094	175.6	117	2.4	23.4	3254		20分钟的初始相：双侧甲状腺显影清晰，位置、形态、大小正常，甲状腺内放射性分布欠均匀，右叶中部、右叶下极、左叶中下极可见稍高放射性浓聚影，另外右侧甲状腺下方见点状异常放射性浓聚。2小时的延迟相：甲状腺右叶中部、右叶下极、左叶中下极仍显影，另外右侧甲状腺下方仍见点状异常放射性浓聚，其余部分放射性分布减退。	双侧甲状腺旁腺区域探查可见低回声结节，大小约14mm*7mm*9mm（右侧甲状腺中部背侧，容积约0.46ml），12mm*8mm*9mm（右侧甲状腺下部背侧，容积约0.45ml），12mm*9mm*8mm（左侧甲状腺中下部背侧，内可见粗大钙化斑，容积约0.45ml），13mm*7mm*10mm（左侧甲状腺下部背侧，容积约0.47ml），部分结节内可见点状血流信号。	14		双侧甲状旁腺区见类圆形结节影，边界清晰，较大者直径约 10.0mm，增强后中等度强化。双侧甲状腺见多发圆形稍低 密度灶，边界欠清，边缘见点状钙化影，增强后病灶低于甲 状腺实质。颈部未见肿大淋巴结。	骨密度正常，左股骨颈T值-0.5，左全髋T值-0.1，L1-L4T值0.8		149/77	8	4
90362709	黄献忠	1	51	13175546332	0	2019-07-10	2019-07-23	2021-06-21	23.7333	12	0	双侧甲状旁腺切除+自体移植术	120	无	脚痛	150	6000	154.8	1200	24.47	39.9	818.3	5.56	301	289	1.06		4.71	7.65	1	7.32	3.2	0.009	65.3	104	4.2	10.5	4934		20分钟初始相：双侧甲状腺显影清晰，位置、形态、大小正常，甲状腺内放射性分布欠均匀，左叶中上极、左叶下极、右叶上极、右叶中极、右叶下极可见稍高放射性浓聚影。2小时延迟相：甲状腺左叶中上极、左叶下极、右叶上极、右叶中极、右叶下极仍显影，其余部分放射性分布稍减退；4小时延迟相：甲状腺左叶中上极、左叶下极、右叶上极、右叶中极、右叶下极仍显影，其余部分放射性分布明显减退；	双侧甲状旁腺区见低回声结节，切面大小约18mm*13mm*12mm（左侧甲状腺上段背侧），18mm*8mm*11mm（左侧甲状腺下段背侧），17mm*10mm、7mm*7mm（右侧甲状腺中段背侧，周边呈环状钙化），16mm*9mm*10mm（右侧甲状腺下段背侧，内见粗大强光斑），边界清，内部回声不均匀，CDFI：结节内见点条状血流信号。	18		两侧甲状腺后方见四枚结节状等密度灶，大者位于右上极， 大小约10mm*13mm，增强扫描强化均匀。双侧甲状腺大小、 形态正常，密度均匀，边界清，未见明显异常强化灶。余气 管和周围组织结构未见明显异常。颈部未见肿大淋巴结。所 见颈胸椎椎体上下缘骨密度增高。	双侧颈动脉硬化伴斑块形成		145/89	16	3
20802526	徐金山	0	59	13735555606	0	2019-07-21	2019-07-30	2021-06-21	23.3667	13	1	双侧甲状旁腺区结节经皮射频消融术（4枚）	2.75		无	100	5965	257.8	1193	33.72	39.4	806.2	5.51	498	110	1.2		5.13	6.04	1	7.298	2.1			164					20分钟的初始相：双侧甲状腺显影清晰，位置、形态、大小正常，甲状腺内放射性分布欠均匀， 左叶上极、右叶上极放射性分布欠均匀，左叶下极、右叶下极可见稍高放射性浓聚影。2小时的延迟相：甲状腺左叶上极、右叶上极、左叶下极、右叶下极仍显影，其余部分放射性分布减退。	于甲状腺双叶后方分别可见两枚低回声结节，13mm*8mm*mm（右，下组），6mm*4mm*6mm（右，上组），15mm*7mm*7mm（左，下组）、4mm*3mm*4mm（左，上组），边界清，内回声均匀，未见强回声光斑，CDFI示点状血流信号	15					172/98	11	2
15071807	梅爱玉	1	70	13777446124	0	2019-08-01		2021-06-21	23	12	1	甲状旁腺结节经皮射频消融术（左上、左下，右上、右下各1，共4颗）	3.82	无	双侧膝盖疼痛1年	120	6000	181.5	1200	23.02	37.6	716.5	4.91	379	235	1.13	7.284	4	3.5	0	7.352		0.011	120.8	125	1.3					甲状腺左叶上极背侧区域可探及数个偏低回声团堆积，范围约17mm*7mm，内部回声欠均匀，边缘尚清，CDFI显示内部血流信号较丰富。甲状腺左叶下极背侧区域可探及偏低回声团，大小约10mm*9mm，边界清，CDFI可见点状血流信号。甲状腺右叶上极背侧区域可探及数个偏低回声团堆积，范围约12mm*10mm，内部回声欠均匀，边缘尚清，CDFI显示内部点条状血流信号。甲状腺右叶下极区域可探及数个偏低回声团堆积，范围约14mm*13mm，内部回声欠均匀，边缘尚清，CDFI显示内部点条血流信号。	17		双侧甲状腺增大，内见多发结节状、斑片状低密度灶，双侧 甲状腺上极后缘见结节样低密度影，较大者位于右叶，大小 约16mm*9mm，内见粗大钙化，径约7mm，增强后中度强化。 气管和周围组织结构未见明显异常。颈部未见肿大淋巴结。			118/62	7	2
90403408	余有良	0	49	18405814740	0	2019-08-20	2019-08-27	2021-06-21	22.3667	13	1	双侧甲状旁腺区结节经皮射频消融术（4枚）	4.27	无	皮肤瘙痒	100	5644	300	996.9	53.09	36.2	689.5	6.91	314	103	1.01	7.357	5.85	6.32	1	7.375	1.08	0.012	956.2	121	10.2				20分钟的初始相：双侧甲状腺显影清晰，位置、形态、大小正常，甲状腺内放射性分布欠均匀，右叶中下极可见稍高放射性浓聚影。1小时的延迟相：甲状腺右叶中下极仍显影，其余部分放射性分布减退。	甲状腺左叶中上部内侧缘可见低回声，大小约9mm*6mm*6mm，边界清，周边可见强光斑，内血流较丰富。 甲状腺左叶下极可见低回声，大小约9mm*6mm*6mm，边界清，内血流较丰富。 甲状腺右叶中上部后缘可见低回声，大小约9mm*5mm，边界清，内血流较丰富。 甲状腺右叶下方可见低回声，大小约13mm*10mm*9mm，周边可见弧形强光斑，边界清，内血流较丰富。	13		甲状腺两叶后内方见多发结节状低密度影，大者位于左叶， 大小约10x8mm，增强后可见较明显强化，强化幅度较正常 甲状腺低。甲状腺右叶下份旁见一结节状低密度影，大小约 13x11mm，壁可见钙化，边界清楚，可见较明显强化。			156/88	8	1
90404583	陆新法	0	56	15968149087	0	2019-08-22		2021-06-21	22.3	11	0	双侧甲状旁腺全切术+右前臂自体甲状旁腺移植	120		无	180	6000	204.2	1200	48.3	33.7	894.5	4.9	473	280	1.12	7.353	4.15	5	0	7.376		0.015	55.4	111	17.3	21.4			甲状旁腺显像示： 甲状腺右叶下极、左叶上极、下极延迟摄取MIBI灶，右叶下极为著，考虑为甲状旁腺来源病灶，甲状旁腺增生首先考虑	双侧甲状旁腺上位、下位增生			甲状旁腺多发腺瘤可能。	正常。左股骨颈T值-0.3，左全髋T值-0.6，L1-L4T值0.1	双侧颈动脉硬化伴双侧窦部前壁（后壁）多发斑块形成	135/85	14	5
20585122	娄梅娣	1	46	13566370574	1	2019-09-01		2021-06-21	21.9667	2	1	9-4行左侧，11-19行右侧射频消融	1.3	声音嘶哑	无		5335	205.7	1200	20.39	33.8	1036.8	3.34	492	161	1.2	7.356	4.39	3.96	0			0.013	479.5	95	1.3	1.3			20分钟的初始相：双侧甲状腺显影清晰，位置、形态、大小正常，甲状腺内放射性分布欠均匀，右叶中下极、左叶上极、下极可见稍高放射性浓聚影。2小时的延迟相：甲状腺右叶中下极、左叶上极、下极仍显影，以右叶中下极为著，其余部分放射性分布减退。							165/100	19	5
90423673	阙忠明	0	53	13779835305	0	2019-09-11		2021-06-21	21.6333	4	0	内镜经颈部切口甲状旁腺全切+甲状旁腺部分自体移植	160	声音嘶哑	皮肤瘙痒症状明显，伴双下肢关节、脚跟疼痛	150	6000	209.9	1200	29.28	37.5	822.5	5.48	348	359	0.99	7.286	4.33	5.3	0	7.284		0.047	92	115	1.3	75.5	3485		20分钟的初始相：双侧甲状腺显影清晰，位置、形态、大小正常，甲状腺内放射性分布欠均匀，双叶上极、双叶下方分别可见稍高放射性浓聚影。 2小时的延迟相：甲状腺双叶上极、双叶下方仍显影，其余部分放射性分布减退。	双侧上位、下位甲状旁腺区域可见低回声结节，大小分别约22mm*10mm*14mm（右侧上位）、20mm*11mm*13mm（右侧下位）、19mm*10mm*10mm（左侧上位）、24mm*8mm*16mm（左侧下位），边界清，部分呈分叶状，内回声不均匀，结节内见点条状血流信号。	24		双侧甲状腺大小、形态、密度正常，强化尚均匀。两侧甲状腺后缘及左侧下缘见结节状稍低密度灶，边界清楚，大者约16×11mm，右侧较明显，增强可见强化，强化较甲状腺弱。气管和周围组织结构未见明显异常。 颈部和双侧锁骨上多发淋巴结显示。	骨量减少，左股骨颈T值-1.1，左全髋T值-0.6，L1-L4T值-0.6	双侧颈动脉硬化伴多发斑块形成	172/112	16	7
90398031	张建平	0	47	13757996878	0	2019-09-13	2019-09-20	2021-06-21	21.5667	10	0	甲状旁腺全切术4枚+前臂种植	125	发热38.2℃	无	100	6000	184.8	1200	27.22	42.4	735	6.44	333	138	1.07	7.335	4.5	5.6	1	7.286	6.38	0.005	31.8	124	1.3	31.6	101		20分钟的初始相：双侧甲状腺显影清晰，位置、形态、大小正常，甲状腺内放射性分布欠均匀，左叶下方、右叶中上极、右叶下极分别可见稍高放射性浓聚影。2小时的延迟相：甲状腺左叶下方、右叶中上极、右叶下极仍显影，其余部分放射性分布减退。	双侧甲状旁腺区可见数个低回声结节，边界清，大小分别约12mm*7mm*8mm（甲状腺右叶中部后方），18mm*8mm*7mm（甲状腺右叶下极下方，内可见粗大钙化），24mm*11mm*18mm（甲状腺左叶下极下方近胸骨上窝处，内可见粗大钙化），内部回声不均匀，CDFI显示内部点条状血流信号。	24		右侧甲状 腺后缘及左侧甲状腺下缘结节灶，左侧20mmx12mm大小，右 侧7mmx8mm、10mmx6mm大小，边界清楚，增强后轻中度强 化。	骨量减少，左股骨颈T值-1.1，左全髋T值-1.1，L1-L4T值1.3	双侧颈动脉硬化伴右侧多发斑块形成	128/94	12	5
12930586	张铭霞	1	37	13082823856	0	2019-09-19		2021-06-21	21.3667	8	0	内镜甲状旁腺全切除术+自体旁腺移植术	95	发热38.5℃，考虑感染		100	6000	212.3	1200	12.07	36.9	715.2	5.49	323	163	1.79	7.326	4.7	5.1	0	7.315		0.004	207.9	85	1.5		401		20分钟的初始相：双侧甲状腺显影清晰，位置、形态、大小正常，甲状腺内放射性分布欠均匀，左叶中上极、右叶上极可见稍高放射性浓聚影。2小时的延迟相：甲状腺左叶中上极、右叶上极仍显影，其余部分放射性分布减退。	甲状腺双侧叶背侧可见偏低回声结节，大小分别约20mm*11mm*13mm（左侧叶中部背侧），31mm*13mm*14mm（右侧叶中上部背侧），边界清，形态欠规则，CDFI:周边及内部可见点条状血流信号。	31		甲状腺双叶中下部见低密度灶，左侧大小约 15mm*12mm，内有钙化，右侧大小约15mmx10mm，边界清 楚，增强后明显强化强化。	骨量减少，左股骨颈T值-1.7，左全髋T值-1.2，L1-L4T值-1.4		149/81	5	4
20710642	周晴晴	0	33	15355098621	1	2019-10-19		2020-12-25	14.4333	2	1	甲状旁腺射频消融术（3枚，左侧、右侧下位，右上因准备肾移植未消融）	2.25	反复低钙，头晕，感乏力，行走不稳，视物模糊	无	100	6000	287.6	1200	17.92	33.8	1230.6	3.63	432	98	0.92	7.34	3.89	3.5	0	7.359		0.084	1560.6	66	1.9		23.9		20分钟的初始相：甲状腺显影清晰，放射性高度浓聚，其放射性活度与心肌影像近似，双侧叶下极放射性分布稍浓聚；上胸部未见异常放射性浓聚影。2小时的延迟相：甲状腺双叶显影减淡，双侧叶下极放射性分布稍浓聚。	左侧上位甲状旁腺区低回声结节，边界清，内回声欠均匀，大小约5mm*4mm*5mm，容积0.05ml；左侧下位甲状旁腺区低回声结节，边界清，内回声欠均匀，大小约12mm*8mm*6mm，容积ml，右侧上位甲状旁腺区低回声结节，边界清，内回声欠均匀，大小约5mm*3mm*5mm，容积0.3ml；右侧下位甲状旁腺区低回声结节，边界清，内回声欠均匀，大小约16mm*11mm*10mm，容积0.9ml，内见点状血流信号。	16		双侧甲状腺下方可见结节影，较大者径约8mm，增强低强 化。喉	骨量减少，左股骨颈T值-1.1，左全髋T值-0.9，L1-L4T值0.5	双侧颈总、颈内、颈外动脉超声检查未见明显异常	194/127	12	6
90466285	林松林	0	46	13566966215	0	2019-10-30	2019-11-11	2021-06-21	20	6	0	双侧甲状旁腺切除+自体甲状旁腺移植术	60	发热38.1℃	膝痛1周	120	6000	185.4	1200	29.28	38.4	922.1	4.46	515	206	0.97	7.348	4.29	5.59	1	7.379	16	0.004	11	117	13.3	98			20分钟的初始相：双侧甲状腺显影清晰，位置、形态、大小正常，甲状腺内放射性分布欠均匀，甲状腺右叶上极、右叶下极、左叶上极、左叶下极分别可见稍高放射性浓聚影。2小时延迟相：甲状腺右叶上极、右叶下极、左叶上极、左叶下极仍显影，以左叶下极为著，其余部分放射性分布减退。3小时延迟相：甲状腺右叶上极、右叶下极、左叶上极、左叶下极仍显影，以左叶下极为著，其余部分放射性分布明显减退。	右侧甲状腺背侧上位及下位可见多个低回声区，较大的大小约15mm*8mm（下位），边界清晰，内回声欠均匀。左侧甲状腺背侧可见多个低回声，较大的大小约20mm*11mm（下位），16mm*8mm（上位）边界清晰，内回声欠均匀。	20		左侧甲状腺后缘见肋圆形稍低密度灶，边清光整，大小约 10*19mm。CT值58Hu，与周围结构分界欠清，病灶内部密度 稍不均匀，增强后病明显强化，但低于周围甲状腺组织。两 侧甲状腺后方见类似密度结节灶。			151/96	15	4
21041683	韩柏牛	0	70	15867863978	0	2019-12-23		2021-06-21	18.2	10	1	双侧甲状旁腺射频消融（左上、右上、右下）	10.5	颈部肿胀，考虑术后出血，术后B超：左后部局部残留考虑，1.9头颈外科行左颈部血肿清除术+喉返神经探查松解术+筋膜组织瓣成形	无	100	5752	237.4	1200	20.2	35	696.5	6.41	288	97	1.07		4.42	3.9	0	7.392		0.085	113.9	99	1.7	38.4			20分钟的初始相：双侧甲状腺显影清晰，甲状腺双叶位置偏右，形态及大小基本正常，甲状腺内放射性分布欠均匀，左叶上极、右叶上极、双叶下极可见稍高放射性浓聚影。 2小时延迟相：甲状腺左叶上极、右叶上极、双叶下极仍显影，其余部分放射性分布减退。 3小时的延迟相：甲状腺左叶上极、右叶上极、双叶下极仍显影，其余部分放射性分布明显减退。	双侧甲状旁腺区见低回声结节，范围分别约12mm*4mm*6mm（容积约：0.15ml，右上位），8mm*4mm*5mm（容积约：0.08ml，右下位），8mm*4mm*5mm（容积约：0.08ml，左上位），边界清，部分可见少许血血流信号。 另左侧甲状腺下部见一个囊性为主的囊实混合回声团，大小约57mm*39mm*47mm，超声造影显示该团块周边及实质成分较周边正常甲状腺组织略早增强，且呈偏高增强。	12		甲状腺左侧叶占位，较大截面大小约44*46mm，边界清，密度均匀，CT值约11-20HU，增强后其内间隔、边缘强化。甲状腺左叶实质受压菲薄。气管受压右移。右侧甲状腺大小、形态正常，密度均匀，边界清，未见明显异常强化灶。余周围组织结构未见明显异常。右侧颈部淋巴结显示。 附见：右侧上颌窦积液	骨密度尚正常，其中L4骨量减少（左股骨颈T值-0.8，左全髋T值-0.9，L1-L4T值-0.4，L4T值-1.1）		113/74	21	14
20482679	俞洪梁	0	61	15968233777	0	2020-02-12		2021-06-21	16.5	3	1	右侧甲状旁腺（两枚）经皮射频消融术	2.45	声音嘶哑，轻微咳嗽时颈部感疼痛	无		6000	269	637.4	20.42	40.1	878.8	4.96	545	128	2.57		4.97	4.3	0	7.402		0.032	1072.7	98	25	19.8				双侧甲状腺后方及下方可见低回声结节，边界清，大小分别约17mm*8mm（左上位），7mm*5mm（左下位），16mm*10mm（右上位），16mm*8mm（右下位），内部回声不均匀，未见钙化灶，CDFI显示内部点状血流信号。	17		甲状腺左叶低密度结节，径约7.5mm，低强化。双侧甲状腺 后缘（右上、右下及左下）结节影，稍弱于正常甲状腺实质 强化。气管和周围组织结构未见明显异常。颈部未见肿大淋 巴结。			133/86	14	1
20486746	张转红	1	42	13116724569	1	2020-04-14		2021-06-21	14.4333	0.3	1	双侧甲状旁腺区结节经皮射频消融术（左上、左下、右上、右下）	3.42	无	无						35.6	891.5	4.12	367	175	1.17		5	4.8	0	7.354				53	1.3				20分钟的初始相：双侧甲状腺显影清晰，位置、形态、大小正常，甲状腺内放射性分布欠均匀，左叶上极、左叶下方、右叶上极、右叶中下极可见稍高放射性浓聚影。2小时的延迟相：甲状腺左叶上极、左叶下方、右叶上极、右叶中下极仍显影，其余部分放射性分布减退。							140/82	15	5
90225497	柯梅英	1	61	18701968006	0	2020-04-26		2021-06-21	14.0333	5	0	腔镜辅助双侧甲状旁腺全切+左前臂自体旁腺移植	80	无	无	120	5103	300	1200	37.77	37.5	768.5	4.62	430	175	1.01	7.45	3.89	4.7	0	7.338		0.054	76.7	92	7.4	11.8			20分钟的初始相：双侧甲状腺显影清晰，位置、形态、大小正常，甲状腺内放射性分布欠均匀，右叶上极、右叶下极、左叶上极可见稍高放射性浓聚影。2小时的延迟相：甲状腺右叶上极、右叶下极、左叶上极仍显影，其余部分放射性分布减退；3小时延迟相：甲状腺右叶上极、右叶下极、左叶上极仍显影，其余部分放射性分布明显减退。	双侧甲状腺背侧见数个不均回声结节，较大的大小分别约18mm*11mm*10mm（左侧上位）、8mm*7mm*9mm（左侧下位，近锁骨处）、21mm*9mm*17mm（右侧上位）、12mm*7mm*10mm（右侧下位），边界尚清，内回声不均，CDFI显示内血流信号丰富。	21		双侧甲状腺大小、形态未见明显异常，内见散在细小结节， 最大者位于右叶中下部，最大径约6.3mm，轻度强化。双侧 甲状腺后缘上缘结节灶，左侧大小约12mmx8mm，局部伴钙 化，右侧大小约8mmx15mm，边界清楚，不均匀强化，右下 后缘亦见小结节，最大径约12mm。双侧I区见小淋巴结显 示。		双侧颈动脉硬化伴斑块形成	152/66	6	4
12465787	姜敏敏	0	36	13732234446	0	2020-05-08		2020-09-16	4.36667	7	0	甲状旁腺全部切除术+甲状旁腺移植术	75	无	无	120	6000	300	1200	12.99	37.3	1077.3	4.23	513	240	0.92		4.37	4.6	0	7.299		0.016	152.2	121			1419		20分钟的初始相：双侧甲状腺显影清晰，位置、形态、大小正常，甲状腺两叶放射性分布欠均匀。2小时的延迟相：甲状腺左叶上部、左叶下方、右叶上部、右叶下部仍显影，其余部分放射性分布减退。	双侧甲状旁腺区域可见低回声及高回声结节，大小分别为4mm*3mm*3mm（左上）、7mm*10mm*7mm（左下）、4mm*2mm*3mm（右上）、12mm*11mm*13mm（右下），边界尚清，内可见点状血流信号。	13		甲状腺右侧叶见一类圆形低密度灶，边界尚清，大小约 10*6mm，增强后渐近性强化，但强化程度低于甲状腺实 质。甲状腺左叶内见4mm低密度结节影，增强后显著强化。 气管和周围组织结构未见明显异常。颈部未见肿大淋巴结。 所示左侧甲状腺下极见10*6mm结节影，边界清，增强后明 显强化。	骨密度正常,左股骨颈T值-0.9，左全髋T值0.3，L1-L4T值-0.8	右侧颈动脉窦部斑块形成	138/97	12	5
90604403	林菊花	1	65	18258603806	0	2020-05-28		2021-04-01	10.2667	12	1	双侧甲状旁腺区结节经皮射频消融术（右下、左上、左下）+右前臂移植甲状旁腺切除术	2.66	无	全身多处骨痛		4708	241	1200	30.21	36.6	620.3	5.93	361	196	0.93	7.374	4.19	4.1	0	7.395		0.026	262.8	84	22				20分钟初始相：双侧甲状腺显影清晰，位置、形态、大小正常，甲状腺内放射性分布欠均匀，左叶中上部、左叶下部、右叶下部可见稍高放射性浓聚影。甲状旁腺移植处未见明显放射性浓聚。2小时延迟相：甲状腺左叶中上部、左叶下部、右叶下部仍显影，其余部分放射性分布减退。甲状旁腺移植处未见明显放射性浓聚。3小时延迟相：甲状腺左叶中上部、左叶下部、右叶下部仍显影，其余部分放射性分布明显减退。甲状旁腺移植处未见明显放射性浓聚。	左侧甲状腺下部后方探及大小约18mm*8mm*13mm的偏低回声团，形态欠规则，内回声欠均，内血流信号不明显。左侧甲状腺中部后方探及大小约7mm*5mm的偏低回声团，界清，旁边可见大小约11mm*6mm的混合回声团。右侧甲状腺后下方探及大小约14mm*9mm的偏低回声团，界清，内回声欠均，内血流信号不明显。	18					203/83	9	3
90607084	陈森峰	0	42	13858205137	0	2020-06-01		2021-06-21	12.8333	12	1	双侧甲状旁腺区结节经皮射频消融术(左上、左下、右上、右下)	4.6	无	双侧足后跟、膝关节疼痛	100	5412	255.7	1200	16.4	36.6	1402.5	2.97	763	127	1.48	7.308	5.54	4.7	0	7.349		0.006	257	124	1.6				20分钟的初始相：双侧甲状腺显影清晰，位置、形态、大小正常，甲状腺内放射性分布欠均匀，左叶上部、左叶下部、右叶上部、右叶下部可见稍高放射性浓聚影。2小时的延迟相：甲状腺左叶上部、左叶下部、右叶上部、右叶下部仍显影，其余部分放射性分布减退。	双侧甲状旁腺区可见数个低回声结节，边界尚清，切面大小约17mm*8mm*9mm（左叶上极，容积0.64ml），15mm*13mm*19mm（左叶下极，容积1.93ml），12mm*4mm*12mm（右叶上极，容积0.30ml），13mm*8mm*16mm（右叶下极，容积0.87ml），CDFI显示结节周边较丰富血流信号。超声提示甲状旁腺多发偏低回声结节，甲状旁腺腺瘤可能。	19		双侧甲状腺上极及右侧甲状腺下极后方见数枚结节状软组织 密度影，右叶后下方最大，大小约11*9mm，增强后可见明 显强化。甲状腺左叶下缘见囊状低密度灶，增强后未见明显 强化，边缘清楚，大小约17*13mm。其余颈部结构未见明显 异常。颈部未见明显肿大的淋巴结。			140/94	7	3
90618095	陈晓峰	0	42	13857978080	0	2020-06-12		2021-06-21	12.4667	12	0	右甲状腺癌根治+甲状旁腺切除术+甲状旁腺组织再植入	150	解多次水样便	无	120	6000	204.9	1200	34.22	38.7	992	4.56	337	220	0.95	7.46	4.81	5.3	0	7.341		0.011	89.8	108		52.1			20分钟的初始相：双侧甲状腺显影清晰，位置、形态、大小正常，甲状腺内放射性分布欠均匀，左叶上部、左叶下部、右叶上部、右叶下部可见稍高放射性浓聚影。2小时的延迟相：甲状腺左叶上部、左叶下部、右叶上部、右叶下部仍显影，其余部分放射性分布减退。	左侧下位甲状旁腺区可见低回声结节，位于左侧甲状腺下极后方，大小约25mmx13mmx12mm，边界清，分叶状，内部呈低回声，可见环形钙化。左侧上位甲状旁腺区可见低回声结节，位于左侧甲状腺中部后方，大小约15mmx14mmx10mm，边界清，内部呈低回声，可见环形钙化。右侧下位甲状旁腺区可见多发低回声结节，位于右侧甲状腺下极、下方、锁骨上方区域，较大的大小约23mmx14mmx9mm，边界清，分叶状，内部呈低回声，可见环形钙化，余结节大小分别约9mmx5mm、8mmx6mm、9mmx5mm、6mmx4mm，内部呈偏低回声或中等回声，未见明显钙化。右侧上位甲状旁腺区可见低回声结节，位于左侧甲状腺中部后方，大小约13mmx10mmx7mm，边界清，内部呈低回声，未见明显钙化。	25		双侧甲状腺大小、形态正常，密度均匀，边界清，左右叶内 见数个长径不足5mm的小类圆形低密度影，增强扫描强化不 明显。甲状旁腺区见最大径小于14.2mm的结节状低密度 影，部分边缘钙化，边界清，增强扫描见不均匀强化，气管 和周围组织结构未见明显异常。颈部见多个小淋巴结显示。	骨量减少,左股骨颈T值-1.1，左全髋T值-1.5，L1-L4T值-0.9		134/90	18	12
20141237	金国强	0	49	15657166821	1	2020-07-06		2021-06-21	11.6667	8	0	甲状旁腺全部切除术+自体移植术	115	发热37.3℃	皮肤瘙痒		6000	300	1200	19.77	33.2	1129.6	3.76	431	199	0.82	7.391	3.59	3	0	7.359		0.036	126	82	0.7	66.7			20分钟的初始相：双侧甲状腺显影清晰，位置、形态、大小正常，甲状腺内放射性分布欠均匀，双叶中上极、下极可见稍高放射性浓聚影。2小时的延迟相：甲状腺双叶下极仍显影，其余部分放射性分布减退。		16		双侧甲状腺后下方结节，右侧部分钙化，左侧较大，最大径 约16mm。气管和周围组织结构未见明显异常。颈部未见肿 大淋巴结。		双侧颈动脉硬化伴多发斑块形成	137/75	17	6
90662233	朱飞燕	1	40	15657677787	1	2020-07-26		2021-06-21	11	6	1	7-31行左侧侧，8-4行右侧甲状旁腺射频消融术	6.1	无	腰背部疼痛	160	4028	133.8	588.2	10.25	32.9	604.2	6.7	421	590	0.9	7.399	4.03	2.77	0	7.425		0.028	17.3	87		34.6	79		20分钟初始相：双侧甲状腺显影清晰，位置、形态、大小正常，甲状腺内放射性分布欠均匀，左叶下部可见稍高放射性浓聚影。2小时延迟相：甲状腺左叶中部及下部、右叶中部及下部仍显影（以左叶下部为著，右叶下部次之），其余部分放射性分布减退；3小时延迟相：甲状腺左叶中部及下部、右叶中部及下部仍显影（以左叶下部为著，右叶下部次之），其余部分放射性分布减退；	左侧上位甲状旁腺区域可见数枚结节（相互融合），位于甲状腺左叶中下部后方,融合径线约18mm*6mm*7mm，边界清，形态欠规则,内呈偏低回声,内回声不均匀,内未见明显钙化斑,内未探及明显血流信号。左侧下位甲状旁腺区域可见一枚结节，位于甲状腺左叶下极下方,切面大小约23mm*17mm*18mm，边界清，形态欠规则,内呈低回声,内回声不均匀,内数个钙化斑,内探及丰富血流信号。右侧上位甲状旁腺区域可见数枚结节，位于甲状腺右叶中下部后方,较大的切面大小约14mm*9mm，边界清，形态欠规则,内呈低回声,内回声不均匀,内未见明显钙化斑,内探及点条状血流信号。右侧下位甲状旁腺区域可见一枚结节，位于甲状腺右叶下极下方,切面大小约6mm*5mm，边界清，形态规则,内呈低回声,内回声不均匀,边缘见弧形钙化斑,内未探及明显血流信号。	23		甲状腺密度不均，甲状腺双侧叶多发结节，较大结节位于甲 状腺左叶上部，边界清，大小约6x5.4x3mm，增强后可见强 化不明显。双侧甲状腺中部后方、下部后方见4枚结节灶， 最大者为左下后方，最大径约20.5x26x16mm，边缘光整， 较均匀强化。气管和周围组织结构未见明显异常。颈部未见 肿大淋巴结。扫描范围颈胸椎、胸骨、肋骨、锁骨。肩胛骨 骨质疏松。	骨质疏松，左股骨颈T值-3.3，左全髋T值-3.7，L1-L4T值-5.5	双侧颈总、颈内、颈外动脉超声检查未见明显异常	122/93	13	5
90686209	陈武秀	0	75	13819295679	0	2020-08-20	2020-08-26			6	1	8-24右侧甲状旁腺区结节经皮射频消融术，8-26行左侧（4枚）	3.53	无	主动脉瓣钙化，重度狭窄	100	>6000	296.6	>1200	37.4	32.8	924.6		421	185	0.95	7.424	5.16	4.5	0	7.368		0.061	1677.8	130					1、甲状腺右叶下部、左叶下部延迟摄取示踪剂灶，考虑甲状旁腺来源，甲状旁腺增生可能，其中右叶下部结节增强为著。	双侧甲状旁腺区可见数个低回声结节，边界尚清，切面大小约17mm*10mm*13mm（右叶下极，容积1.1ml），14mm*7mm*12mm（右叶上极，容积0.6ml），8mm*6mm*11mm（左叶上极，容积0.28ml），9mm*6mm*10mm（左叶下极，容积0.28ml），	17	1.1	甲状腺内可见小结节状低密度灶，增强扫描后未见强化表 现。甲状腺右叶下方可见长径约11mm低密度影，增强扫描 呈轻度强化。			103/72	8	2
90716013	石百星	1	48	13567952742	0	2020-09-17	2020-09-25			10	0	9-25内镜辅助下双侧甲状旁腺切除（左上、左下、右侧融合1枚）+部分甲状旁腺手臂移植，12-01行右侧射频消融术	285	咳嗽	关节痛，皮肤瘙痒	180	>6000	164.4	>1200	34.66	35.3	511.8	7.95	244	486	1.03	7.461	4.33	4.6	0	7.337		0.005	370	99		87			甲状腺右叶中部、左叶上部、左叶下方、右叶下方延迟摄取示踪剂灶，考虑甲状旁腺来源，甲状旁腺增生首先考虑，功能以右叶中部为著。	双侧甲状腺后方及下方可见低回声结节，边界清，大小分别约7mm*4mm*5mm（左上位），13mm*7mm*10mm（（左下位，近胸骨窝），33mm*11mm*16mm（右上位），14mm*8mm*12mm（右下位，近胸骨窝），内部回声不均匀，部分内可见钙化灶，CDFI显示内部点条状血流信号。	33		甲状腺形态稍饱满，增强后局部强化欠均，左侧甲状腺中部 前份可见微小稍低强化结节，边界欠清，直径约4mm。右侧 甲状腺下极边缘旁可见稍低密度结节，增强后低强化，大小 约15mm*6mm，似呈两枚结节融合状，与甲状腺下缘分界不 清。	骨量减少，左股骨颈T值-0.7，左全髋T值-1.3，L1-L4T值0.6		137/94	13	5
20868164	夏安德	0	61	15105722375	0	2020-09-17	2020-09-22			10	1	9-25甲状旁腺结节经皮射频消融术（4枚）	4.33	无	无	100	>6000	259.4	>1200	35.82	40.3	582.1	8.22	299	209	0.91	7.427	4.41	4	0	7.397		0.115	292.3	127	7.1				甲状腺左叶上极、左叶下极、右叶上极、右叶下极延迟摄取示踪剂灶，考虑甲状旁腺来源，甲状旁腺增生可能，功能以左叶下极为著。	甲状腺内可见数个偏低回声结节，大小分别约14mm*12mm*7mm(左上，容积约0.6ml)，18mm*12mm*16mm(左下，容积约1.8ml)，12mm*8mm*11mm(右上，容积约0.6ml)，12mm*5mm*9mm(右下，容积约0.3ml)，边界清，内回声不均匀，CDFI显示内见点状血流信号。超声提示甲状腺多发偏低回声结节，甲状旁腺腺瘤可能。	18	1.8	右侧甲状腺上极及双侧甲状腺下极边缘旁见稍低密度结节， 增强后低强化，大者大小约15*14mm，与甲状腺下缘分界尚 清。	骨量减少，左股骨颈T值-1.7，左全髋T值-2.2，L1-L4T值-1.1	双侧颈动脉硬化伴多发斑块形成	93/44	8	3
90707589	潘华娟	1	74	13116717678	0	2020-09-08	2020-09-14			7	0	9-14双侧甲状旁腺全部切除术（左1右1）+甲状旁腺自体移植术	145	血象高	无		>6000	182.2	745.5	21.53	38.4	650.8		400	118	1.13	7.441	3.75	6.3	1	7.298		0.139	595.9	108		13.1			甲状腺内较大延迟摄取示踪剂灶，考虑甲状旁腺来源，甲状旁腺瘤样增生可能大。	左侧上位甲状旁腺区低回声结节，边界清，内回声欠均匀，大小约14mm*6mm*9mm，血流丰富；左侧下位甲状旁腺区低回声结节，边界清，内回声欠均匀，大小约12mm*7mm*17mm，内见点状血流信号。右侧上位甲状旁腺区低回声结节，边界清，内回声欠均匀，大小约7mm*6mm*5mm，血流丰富；右侧下位甲状旁腺区低回声结节，该结节依次跨过气管、食管，到达对侧，延续至食管后方，边界清，内回声欠均匀，显示部分大小约35mm*13mm*13mm，内见点状血流信号。	35		双侧甲状腺大小、形态正常，密度欠均匀，边界清，未见明 显异常强化灶。气管后方可见两枚结节状影，强化不均匀， 部分病变内可见低密度影，较大者短径约13mm。周围组织 结构未见明显异常。余颈部未见肿大淋巴结。		双侧颈动脉硬化伴双侧斑块形成	148/69	20	14
90768372	郎小刚	0	47	13634158008	0	2020-11-03	2020-11-10			10	1	11-10超声引导下甲状旁腺射频消融术（4枚）	2.5	声嘶	背部疼痛	<100	4900	282.4	495.5	42.66	39.3	935.7	4.82	415	101	0.93	7.356	4.38	4.2	0	7.348		0.062	3247.3	124	4.1		71		甲状腺左叶上部、左叶下部、右叶中部、右叶下部延迟显像示踪剂摄取增高，功能以右叶中部、右叶下部为著，考虑甲状旁腺来源，甲状旁腺增生可能，建议结合其他检查。	双侧甲状旁腺区可见数个低回声结节，边界尚清，切面大小约15mm*9mm*17mm（右叶下极，容积1.2ml），11mm*14mm*15mm（右叶上极，容积1.2ml），9mm*6mm*10mm（左叶上极，容积00.28ml），11mm*5mm*12mm（左叶下极，容积0.34ml），CDFI显示结节周边较丰富血流信号。超声提示甲状旁腺多发偏低回声结节，甲状旁腺腺瘤可能。	17	1.2	双侧甲状腺大小、形态及密度未见明显异常；右侧甲状腺后 缘两枚结节灶，为10mmx14mm、12mm×7mm大小；左侧甲状 腺后缘1枚结节灶，为5mmx7mm大小，边界清楚，有强化。	骨量减少，左股骨颈T值-1.3，左全髋T值-1.4，L1-L4T值-0.3		190/112	9	2
90525698	杨祚根	0	46	13707082337	0	2020-11-06	2020-11-13			5	0	11-13行双侧甲状旁腺腺瘤切除术（4枚）+甲状旁腺移植术	120	感染，炎症指标高，头孢呋辛抗感染	双足底疼痛2年余	200	>6000	105.1	>1200	41.83	33.9	1086.7	4	617	899	0.87	7.465	6.56	6.18	1	7.266	2.33	0.027	1170	55		106.6			甲状腺左叶上极、左叶下极、右叶上极、右叶下极延迟摄取MIBI灶，考虑为甲状旁腺来源病灶，甲状旁腺增生首先考虑，功能以左叶下极为著。							137/70	15	8
90774744	朱祖良	0	53	13083901084	0	2020-11-11	2020-11-20			10	0	11-20双侧甲状旁腺肿瘤切除术（4枚）+甲状旁腺自体移植术	110	心功能差转ICU，高钾	无	150	>6000	162.2	>1200	27.62	33.2	554.7	8.95	292	311	1.02	7.438	4.67	6.32	1	7.283	2.25	0.024	3517	114	7.7	91.1			甲状腺右叶中部和下极、左叶中部延迟摄取示踪剂灶，考虑为甲状旁腺来源病灶，甲状旁腺增生可能，建议结合颈部增强CT检查。	甲状腺左叶下极下方、右叶中部及下部后方可见数个低回声结节，其中较大的大小分别约7mm*3mm（左叶下极下方），5mm*3mm（右叶中部后方）、13mm*8mm（右叶下部后方），边界尚清，形态不规则，CDFI内见点状血流信号。						95/66	17	8
90381807	陈林香	1	76	13777460751	0	2020-11-23	2020-12-04			5	1	12-4行双侧甲状旁腺区结节经皮射频消融术（3枚）	1.83	无	无	100	>6000	110.2	>1200	21.9	32.8	689.9	5.06	492	210	1.08	7.417	4.1	4.9	0	7.408		0.058	801.9	109	<1.3					双侧甲状旁腺区可见数个低回声结节，边界尚清，切面大小约19mm*9mm*12mm（左叶上极，容积1.07ml），7mm*6mm*7mm（左叶下极，容积0.15ml），9mm*3mm*11mm（右叶下极，容积0.15ml）CDFI显示结节周边较丰富血流信号。超声提示甲状旁腺多发偏低回声结节，甲状旁腺腺瘤可能。	19	1.07	甲状腺双叶上下极延迟摄取示踪剂灶（左叶较明显），考虑甲状旁腺来源，甲状旁腺增生首先考虑。			197/73	12	1
13975124	姚金娣	1	51	13666526567	1	2020-11-15	2020-11-20	2021-06-21	7.26667	7	1	甲状旁腺腺瘤射频消融术（右上、右下、左下）	6.85	低热37.7℃	无	200	>6000	194.3	>1200	2.67	30.4	826.6	4.34	391	632	1.17	7.395	5.1	3.4	0	7.426		0.07	3412.1	76	1.8	30.2			双侧甲状腺显影清晰，位置、形态、大小正常，甲状腺右叶放射性分布明显较左叶浓聚。2小时的延迟相：左侧甲状腺放射性分布明显稀疏，甲状腺右叶见放射性浓聚。3小时的延迟相：左侧甲状腺放射性分布进一步稀疏，甲状腺右叶放射性仍较浓聚。		26		右侧甲状腺后 缘低密度影，大小分别约26mmx8mm和10mm×8mm，边界清 楚，不均匀轻中度强化。	骨质疏松，左股骨颈T值-1.6，左全髋T值-2.5，L1-L4T值1.6	双侧颈动脉硬化伴多发斑块形成	141/94	11	6
90790492	刘晓峰	0	40	13930996081	0	2020-11-25	2020-12-01			5	1	12-1双侧甲状旁腺区结节经皮射频消融术(4枚)	4.43	无	无	180	>6000	211.2	>1200	19.65	34.3	1207		507	744	1.32	7.442	5	3.8	0	7.321		0.011	103.1	104					甲状腺左叶上、下极和右叶中下部延迟摄取示踪剂灶，考虑为甲状旁腺来源病灶，甲状旁腺增生首先考虑。	双侧甲状旁腺区可见数个低回声结节，边界尚清，切面大小约11mm*10mm*16mm（右叶下极，容积0.9ml），切面大小约8mm*4.7mm*11mm（右叶上极，容积0.2ml），9.6mm*4mm*11mm（左叶上极，容积0.2ml），15mm*8.3mm*16mm（左叶下极，容积1.0ml），CDFI显示结节周边较丰富血流信号。超声提示甲状旁腺多发偏低回声结节，甲状旁腺腺瘤可能。	16	1				147/101	10	4
21013299	李爱丽	1	58	18768227310	0	2020-11-26	2020-11-30			10	1	11-30甲状旁腺结节经皮射频消融术（左上左下右下3枚）	2.33	无	甲状腺切除术后，异位钙化	150					34.2	683.5	5.39	367	439	0.94	7.467	3.8	3.6	0	7.331		0.028	309.1	97					甲状腺左叶下方（距左叶下极约3cm）示踪剂延迟摄取灶，结合临床，异位钙化可能，请结合临床，建议专科进一步诊治。	甲状旁腺内可见数个偏低回声结节，大小分别约9mm*8.6mm*14mm(左上，容积约0.5ml)，11mm*9.7mm*17mm(左下，容积约0.9ml)，7.2mm*4.8mm*12mm(右上，容积约0.2ml)，边界清，内回声不均匀，CDFI显示内见点状血流信号。超声提示甲状旁腺多发偏低回声结节，甲状旁腺腺瘤可能	17	0.9	双侧甲状腺术后；双侧甲状腺区见结节灶，左侧 11mmx7mm大小，右侧9mmx8mm大小，边界清楚，增强可见明 显有强化。颈部多发淋巴结显示，较大的大小约12*10mm。			148/74	6	2
90794019	陈林丽	1	65	13567990929	0	2020-11-29	2020-12-04			6	1	12-4行左侧甲状旁腺区结节经皮射频消融术，12-7行右侧（4枚）	6.62	无	无	180	>6000	207.5	>1200	20.44	38.1	795.7	4.36	578	720	1.05	7.441	5.18	4.3	0	7.308		0.007	200.2	103					甲状腺两叶上、下极延迟摄取MIBI灶，考虑为甲状旁腺来源病灶，甲状旁腺增生首先考虑，功能以左叶上极及右叶下极为著。	双侧甲状旁腺区可见数个低回声结节，边界尚清，大小分别约12mm*6mm*6mm，容积约0.2ml（左叶上级）、13mm*8mm*8mm，容积约0.4ml（左叶下级）、6mm*5mm*5mm,容积约0.08ml(右叶下级)、15mm*6mm*6mm，容积约0.3ml（右叶上级）。CDFI显示结节周边较丰富血流信号。超声提示甲状旁腺多发偏低回声结节，甲状旁腺腺瘤可能。	15	0.4	双侧甲状腺大小、形态正常，密度欠均匀，边界清，增强扫 描见点灶状相对低密度灶，较大者位于左侧叶上极背侧，大 小约5mm*3mm。左侧甲状腺后缘小结节灶，5mmx9mm大小。 气管和周围组织结构未见明显异常。颈部未见肿大淋巴结			160/92	10	2
14152021	张超	0	28	18258453145	0	2021-01-12	2021-01-18			7	1	1-18行左侧上位、右侧上位、右侧下位甲状旁腺经皮射频消融术	2.83	左侧主动脉弓上方颈总动脉内侧低回声结节，甲状旁腺增生可能	无		>6000	128	>1200	9.37	38.3	952	5.17	442	496	0.97		3.86	3.4	0	7.393		0.006	173.5	95	6.3	9.1			甲状腺左叶上极、左叶中下部，右叶上极、右叶下方延迟摄取示踪剂稍增高，考虑甲状旁腺来源可能，甲状旁腺增生可能。	双侧甲状旁腺区可见数个低回声结节，边界尚清，切面大小约10mm*6mm*10mm（右叶下极，容积0.3ml），16mm*6mm*9mm（右叶上极，容积0.5ml），17mm*10mm*6mm（左叶上极，容积0.5ml），CDFI显示结节周边较丰富血流信号。超声提示甲状旁腺多发偏低回声结节，甲状旁腺腺瘤可能。	17	0.5	左侧甲状腺后下方、右侧甲状腺后上方见 两枚结节状软组织密度影，大小约10*6mm、10*5mm，边缘 清楚，增强后可见较均匀强化。	骨量减少，左股骨颈T值-2.0，左全髋T值-2.0，L1-L4T值-1.3	双侧颈动脉超声检查未见明显异常	170/99	10	4
90797665	周桔仙	1	68	13515755758	1	2020-12-07	2020-12-11			7	0	12-11甲状旁腺全部切除术+ 甲状旁腺左前臂自体移植（4枚）	100	发热38℃，特治星抗感染，频发房颤，声音稍低	无	100	4180	>300	>1200	16.45	33.9	781.9	4.42	363	231	0.78	7.455	3.6	3.3	0	7.317		0.042	1449.3	107		102.5				双侧甲状旁腺增生，大小约15mm*6mm*9mm（右上位），11mm*7mm*8mm（右下位），13mm*6mm*10mm（左上位），12mm*10mm*10mm（左下位）。	15		甲状腺肿大，密度欠均匀，内见多发低密度结节影及致密 影，边界尚清，增强见轻中度强化，其余颈部结构未见明显 异常。颈部未见明显肿大的淋巴结。			109/61	11	7
14557152	杨娜	1	27	13626751985	1	2021-01-03	2021-01-08			5	1	1-8行双侧甲状旁腺区结节经皮射频消融术（4枚）	2.95	无	无	120	>6000	125.3	>1200	7.54	27.7	800.4	5.09	408	388	0.93		4.16	4.2	0	7.368		0.106	1973.6	121	6.8				左叶下方，左叶中上极、右叶下极延迟摄取示踪剂灶，考虑甲状旁腺来源病灶，甲状旁腺增生首先考虑，建议专科进一步诊治。	双侧甲状旁腺区可见数个低回声结节，边界尚清，切面大小约10mm*6mm*6mm（右叶下极，容积0.2ml），15mm*7.6mm*5.8mm（右叶上极，容积0.3ml），12mm*7.4mm*4.5mm（左叶上极，容积0.2ml），15mm*9.5mm*6.5mm（左叶下极，容积0.48ml），CDFI显示结节周边较丰富血流信号	15	0.48	双侧甲状腺后方可见小结节影，径约7mm，增 强扫描可见明显强化，		双侧颈动脉超声检查未见明显异常	151/117	10	5
90843621	蒋洪清	0	55	17858355529	0	2021-01-19	2021-01-29			9	0	1-29行双侧甲状旁腺全切+自体移植术（4枚）	95	高钾	脚后跟疼痛伴小腿麻木	<100	>6000	171.9	>1200	28.48	34.3	1025	4.17	342	156	0.95	7.449	5.27	6.22	1	7.327	13.07	0.005	122.4	91	<1.3	2.2	1142		甲状腺左叶中上部、右叶中下部延迟摄取示踪剂增高，甲状旁腺腺瘤可能，建议进一步检查。	甲状腺右侧叶下极甲状腺后方见两个偏低回声结节，大小约19mm*12mm（右叶下极后方）， 12mm*10mm（右叶下极后方），10mm*5mm(左叶，下极下方)，7mm*4mm(左叶，中部后方)， 8mm*5mm(左叶，中部后方)，边界清晰，形态欠规则，内回声不均匀，内血供稍丰富。	19		甲状腺右侧叶后下方可见大小不等结节影，较大者大小约 14mm×12mm，边缘见线样高密度影，增强扫描中等度强 化，边缘强化稍明显。甲状腺右侧叶另见多发小结节状稍低 密度影，部分位于包膜下，较大者径约6.3mm，增强扫描中 度强化。	骨密度正常，左股骨颈T值-0.9，左全髋T值-0.3，L1-L4T值0.4	双侧颈动脉硬化伴右侧颈动脉多发斑块形成	157/80	14	5
90900918	罗金荣	0	68	18305091656	0	2021-03-02	2021-03-04			8	1	3-3行左侧超声引导下甲状旁腺射频消融术,3-4行右侧（4枚）	6.52	无	肺大泡手术后，全麻风险大，建议微创						40.1	744.8	5.94	349	172	1.14	7.393	3.99	5.28	0					133					右侧甲状腺中下部、左侧甲状腺中上部摄取示踪剂增高，考虑甲状旁腺来源，甲状旁腺增生可能性大。	左侧上位甲状旁腺区低回声结节，边界清，内回声欠均匀，大小约29mm*11mm*18mm，容积3.0ml，血流丰富；左侧下位甲状旁腺区低回声结节，边界清，内回声欠均匀，大小约10mm*6mm*10mm，容积0.31ml，右侧上位甲状旁腺区低回声结节，边界清，内回声欠均匀，大小约21mm*10mm*22mm，容积0.15ml，右侧下位甲状旁腺区低回声结节，边界清，内回声欠均匀，大小约7mm*5mm*28m，容积2.4ml，内见点状血流信号。超声提示甲状旁腺增生。超声造影显示甲状旁腺呈不均匀高增强；	29	3		骨质疏松，左股骨颈T值-1.5，左全髋T值-2.3，L1-L4T值-3.3		110/87	6	1
90909164	张哲法	0	73	13867698873	0	2021-03-02	2021-03-09			8	1	3-9行双侧甲状旁腺区结节经皮射频消融术（4枚）	3.05	无	皮肤瘙痒，关节痛	130	>6000	219.9	>1200	19.62	38.2	666.3	6.73	395	212	1.06	7.432	3.57	4.1	0	7.383		0.028	2560	128	3.7	4.5	2854		甲状腺右叶下极、左叶上极、左叶下极延迟摄取示踪剂增高，甲状旁腺来源考虑，甲状旁腺增生可能，功能以右叶下极为著，建议结合增强CT。	双侧甲状旁腺区可见数个低回声结节，边界尚清，切面大小约5mm*3mm*3mm（左上位，容积0.024ml），9mm*6mm*6mm（左下位，容积0.169ml），18mm*12mm*13mm（右下位，容积1.47ml），6mm*4mm*3mm（右上位，容积0.038ml），CDFI显示结节周边较丰富血流信号。超声提示甲状旁腺多发偏低回声结节，甲状旁腺腺瘤可能。	18	1.47	右侧甲状腺后方可见团块影，大小约 16*12mm，强化幅度明显低于甲状腺，气管和周围组织结构 未见明显异常。	骨量减少，左股骨颈T值-1.4，左全髋T值-0.7，L1-L4T值1.8		118/65	11	4
11565994	张子连	1	72	13919410574	0	2021-03-16	2021-03-19			7	0	3-19行双侧甲状旁腺部分切除术+甲状旁腺自体移植术（4枚）	75	发热38.1℃，咳嗽咳痰	下肢酸痛，足尖刺痛	200	4203	149.6	848.5	16.94	36.3	499.6	7.61	307	1851	0.91	7.37	4.26	4.8	0	7.347		0.009	53.3	86	2.1	28.1	98			左侧甲状旁腺后方探及两枚低回声结节，位于甲状腺左叶下极后方，大小约 13mm*7mm*12mm（下组），14mm*8mm*10mm（上组），呈椭圆形，形态规则，边界清，内回声 不均，可见暗区，可见点条状血流信号。 右侧甲状旁腺区探及两枚低回声结节，位于甲状腺右叶下极后方，大小约 14mm*10mm*11mm（下组），10mm*6mm*14mm（上组），呈椭圆形，形态规则，边界清，内回声 不均，可见暗区，可见点条状血流信号。	14		双叶甲状腺内可见低密度结节，较前大小约10*8mm，增强 扫描可见强化，强化幅度低于周围甲状腺组织，甲状腺左叶 后缘可见低密度灶，呈多房囊状，实性部分可见持续强化； 甲状腺右叶后缘可见稍低密度灶，可见中度持续强化，较大 者大小约15*11mm。	骨质疏松，左股骨颈T值-2.2，左全髋T值-2.7，L3-L4T值-2.9		170/92	9	6
13612112	刘晓琴	1	36	18857147054	1	2021-04-13	2021-04-21			0.66	0	腔镜辅助下双侧甲状旁腺全部切除术(双侧上极和左下，右下未找到)；甲状旁腺自体移植术	120	少量咳嗽、咳痰，头孢抗感染，术区水肿，PTH高，考虑甲状旁腺残留可能，B超提示右侧甲状腺内异位甲状旁腺，2月后再行射频消融术	无	200	>6000	187.9	>1200	5.7	26.3	642.1	6.33	323	587	0.82	7.406	4.15	6.44	1	7.386	3.38	0.004	41.5	106			0		双侧甲状腺下极延迟摄取示踪剂稍增高，甲状旁腺来源考虑，甲状旁腺增生可能。	右下位、左下位、左上位甲状旁腺区各可见一枚偏高回声结节，大小分别约13mm*11mm*5mm、 16mm*7mm*6mm、7mm*3mm*2mm，内血流信号较丰富。	16		甲状腺右叶右下后方、左叶下方结节 影，考虑甲状旁腺增生可能	骨质疏松，左股骨颈T值-1.4，左全髋T值-1.9，L1-L4T值-3.2	双侧颈动脉超声检查未见明显异常	135/98	14	6
90969930	来宝明	0	60	13868124823	0	2021-05-06	2021-05-12	2021-06-21		16	1	甲状旁腺腺瘤射频消融术（左中后、左下后、右中后、右下）	5.15	无	下肢关节及尾椎酸痛明显，血透治疗时加重，伴轻度瘙痒，偶有下肢不自主抽搐	<100	>6000	>300	>1200	21.36	35.4	707.1	6.46	373	144	0.98	7.435	4.21	5.5	1	7.362	17.45	0.01	200.3	98	22.9	8.7	6729		1、左侧甲状腺下极、左侧甲状腺上极、右侧甲状腺上极延迟摄取示踪剂增高，甲状旁腺来源可能，甲状旁腺增生首先考虑，功能以左侧甲状腺下极为著，	双侧甲状旁腺大小分别约24mm*10mm*13mm（左上，内可见环形钙化），14mm*10mm*14mm（左 下），13mm*11mm*11mm（右上，内可见环形钙化），9mm*6mm*6mm（右下），边界清，回声不 均匀	24		甲状腺密度不均匀，内见多发低密度结节影，较大结节位于 左叶下部，最大径约15x13mm，增强扫描不均匀强化，其中 右叶上部结节纵横比＞1。双侧甲状腺后上方结节灶，左侧 19x12.5x11.8mm大小，右侧14x9x8.6mm大小，边界清楚， 双侧内见环形钙化灶，静注造影剂后不均匀强化，左侧局部 囊变。	左股骨颈T值-1.6，左全髋T值-1.8，L1-L4T值0.3，骨量减少	双侧颈总、颈内、颈外动脉管腔内径正常，内膜面不光整，内膜—中层厚约1.1mm（左），1. 0mm（右），双侧动脉壁可见斑块回声，形态不规则，切面大小分别约6.3mm*3.3mm（左窦 部，混合回声），12.2mm*2.4mm*6.7mm（右窦部，强回声），10.1mm*5.0mm（右锁骨下动脉 起始部，高回声），管壁局部隆起，斑块处管腔未见明显狭窄，血流速度正常。 双侧颈动脉硬化伴多发斑块形成	132/77	12	6
90979300	柯美华	1	64	18815039181	0	2021-05-16	2021-05-21	2021-06-21		7	0	双侧甲状旁腺部分切除术+左侧胸骨后甲状腺病损切除术+筋膜组织瓣成形术+甲状旁腺自体移植术	142	无	双下肢行走后疼痛4月	200	>6000	>300	>1200	19.29	34.9	517	7.43	411	686	1.01	7.351	4.96	6.73	1	7.33	2.82	0.154	1866.1	99	14.7		3849		30分钟的初始相：双侧甲状腺显影清晰，位置、形态、大小正常，甲状腺内放射性分布均匀，未见异常放射性浓聚或稀疏缺损区。2小时的延迟相：右侧甲状腺下部及左侧甲状腺中下部放射性分布略浓聚影，其余部位甲状腺放射性分布明显稀疏，未见异常放射性浓聚区。3小时的延迟相：右侧甲状腺下部及左侧甲状腺中下部仍可见放射性分布略浓聚影，其余部位甲状腺放射性分布进一步稀疏，未见异常放射性浓聚区。	双侧上位、下位甲状旁腺区域可见偏低回声结节，其中右侧上部大小约10mm*6mm右侧下部大 小约14mm*9mm，左侧上部大小约29mm*23mm*49mm，左叶下部大小约13mm*10mm边界清，形态不 规则，部分呈分叶状，回声不均匀，CDFI显示结节内见点条状血流信号。			甲状腺性肿大，形态不规则，密度不均匀，甲状腺左叶见一 高密度结节影，几乎占据整个左叶，最大切面大小约 26*25mm，内见囊性低密度影，并隐约可见分隔影，增强后 中度不均强化，部分区域无强化；甲状腺右叶可见一致密 影，增强无明显强化。另甲状腺右叶可见多发低密度小结节 影，增强后无明显强化。	严重骨质疏松,左股骨颈T值-4.2，左全髋T值-4.3，L1-L4T值-4.1	双侧颈总、颈内、颈外动脉硬化伴多发斑块形成	166/720	15	4
90982868	邵小云	1	78	18758062912	0	2021-05-20	2021-05-31	2021-06-21		7	1	甲状腺双侧叶甲状旁腺结节经皮射频消融术(右上、右下、左上、左下)	6.63	无	偶感全身瘙痒	<100	4457	>300	839	18.86	32.3	709.1	4.85	338	112	0.98	7.373	4.15	4.72	0	7.42		0.047	741.6	123	5.1		1202		30分钟的初始相：双侧甲状腺显影清晰，位置、形态、大小正常，甲状腺内放射性分布欠均匀，左侧甲状腺下极、右侧甲状腺上极、右侧甲状腺下极放射性分布略浓聚影。2小时的延迟相：左侧甲状腺上极、左侧甲状腺下极、右侧甲状腺上极、右侧甲状腺下极放射性分布略浓聚影，其余部位甲状腺放射性分布明显稀疏，未见异常放射性浓聚区。3小时的延迟相：左侧甲状腺上极、左侧甲状腺下极、右侧甲状腺上极、右侧甲状腺下极仍可见放射性分布略浓聚影，其余部位甲状腺放射性分布进一步稀疏，未见异常放射性浓聚区。	甲状腺后方甲状旁腺区域可见4个低回声结节，大小约1.2cm*0.7cm*2.0cm（右侧上位） 1.3cm*0.6cm*1.1cm（右侧下位，呈分叶状），1.3cm*0.7cm*0.4cm（左侧上位），2.0cm*1.1cm*1.9cm （左侧下位，呈分叶状）。	20		甲状腺形态增大，密度欠均，双叶多发低密度结节灶，伴钙 化灶，部分似见融合改变，较大结节见于左侧叶，大小约 11mm*9mm，边缘欠清，增强扫描呈不均匀强化。	骨质疏松，左股骨颈T值-3.6，左全髋T值-3.4，L2-L3T值-2.6	双侧颈动脉硬化伴多发斑块形成	165/62	11	1
13538657	夏孟财	0	59	13626559675	1	2021-05-30	2021-06-01	2021-06-21		4	1	甲状旁腺结节经皮射频消融术（左中后1，右下后2，共3颗）	3.58	无	无						36.8	1069.2	3.89	393	124	1.02		3.6	3.35	0	7.404				113	9.3				30分钟的初始相：双侧甲状腺显影清晰，位置、形态、大小正常，甲状腺内放射性分布均匀，未见异常放射性浓聚或稀疏缺损区。2小时的延迟相：右侧甲状腺下部及左侧甲状腺中部放射性分布略浓聚影，其余部位甲状腺放射性分布明显稀疏，未见异常放射性浓聚区。3小时的延迟相：右侧甲状腺下部及左侧甲状腺中部仍可见放射性分布略浓聚影，其余部位甲状腺放射性分布进一步稀疏，未见异常放射性浓聚区。	左侧上位、右侧下位甲状旁腺区域可见低回声结节，切面大小约11mm*4mm*8mm（位于甲状腺左叶中部后方），16mm*10mm*9mm，8mm*7mm*9mm（位于甲状腺右叶下部后方）边界清，形态欠规则,内呈中等偏低回声,内回声不均匀,内未见明显钙化斑,内未探及明显血流信号。	15					129/75	4	2
91002736	邱玉茹	1	62	13588400927	0	2021-06-10	2021-06-18	2021-06-21		7	1	甲状旁腺结节经皮射频消融术（6-15左上、左下，6-18右上、右下各1，共4颗）	7.3	无	无	200	5095	187.2	>1200	19.05	35.1	560.6	6.76	351	349	1.08	7.405	4.25	4	0	7.404		0.024	121.2	76	3.7		205.5			甲状腺双侧叶下极下方可见一低回声结节，界清，形态尚规则，右侧大小约1.20*1.06cm，内可见血流信号，左侧大小约2.74*1.99cm，内可见多发结晶样强光斑，血供稍丰富	29	7.68	甲状腺右叶上下极后缘及左叶上极后缘三枚结节，甲状旁腺来源考虑，腺瘤可能大	骨量减少		106/71	10	1
91028936	王爱仙	1	77	15305887929	0	2021-07-04	2021-07-08			1	1	甲状旁腺经皮射频消融术(左侧2枚，右侧1枚)	1.43	无	双膝关节疼痛，皮肤瘙痒	<100	2532	286.2	379.6	23.56	32.6	775.6	4.36	365	107	1.32	7.395	5.28	4.35	0	7.451		0.016	294	101					30分钟的初始相：右侧甲状腺显影清晰，位置、形态、大小正常，甲状腺内放射性分布均匀，未见异常放射性浓聚或稀疏缺损区。2小时的延迟相：甲状腺左叶上极位置、右叶上极、右叶下极放射性分布略浓聚，其余部位甲状腺放射性分布明显稀疏，未见异常放射性浓聚区。3小时的延迟相：甲状腺左叶上极、右叶上极、右叶下极仍可见放射性分布略浓聚影，其余部位甲状腺放射性分布进一步稀疏，未见异常放射性浓聚区。	左侧甲状腺术后，左侧甲状腺区域见一低回声结节，切面大小约10mm*15mm*10mm，边界清，内回声均匀，可见点条状血流信号。余甲状旁腺区未见明显异常回声。				骨质疏松，左股骨颈T值-3.1，左全髋T值-2.6，L1-L3T值-2.7	双侧颈动脉硬化伴多发斑块形成	148/71	5	2
91032328	洪运良	0	53	13071866698	0	2021-07-07	2021-07-16			10	0	7-16双侧甲状旁腺全部切除术+筋膜组织瓣成形术（右上、右下、左上、左下）+7-21冷冻保存后甲旁腺组织自体移植	95	无	偶有关节疼痛及皮肤瘙痒	110	>6000	206.1	>1200	34.03	38.5	972.7	4.46	515	165	1.13	7.312	5.17	6.15	1	7.302	2.75	0.016	113.2	105	3.4	5.4	7896		30分钟的初始相：双侧甲状腺显影清晰，位置、形态、大小正常，甲状腺内放射性分布欠均匀，双侧甲状腺中上部见放射性分布略浓聚影。2小时的延迟相：双侧甲状腺中上部见放射性分布略浓聚影，其余甲状腺放射性分布明显稀疏，未见异常放射性浓聚区。3小时的延迟相：双侧甲状腺中上部见放射性分布略浓聚影，其余甲状腺放射性分布进一步稀疏，未见异常放射性浓聚区。	双侧甲状腺后方可见低回声团，大小分别约16mm*12mm（左），16mm*10mm（右，内见环形强 光斑），边界清，CDFI见点条状血流信号。			双侧甲状腺后部可见低密度结节，与甲状腺关系密切，大小 约14mm*10mm（右）、13mm*8mm（左），边界清，可见轻度 较均匀强化。	骨量减少，左股骨颈T值-2.0，左全髋T值-1.7，L1-L4T值-0.7	双侧颈动脉硬化伴多发斑块形成	121/71	14	5
20128935	项有起	0	67	13588617198	0	2021-07-08	2021-07-14			11	0	甲状旁腺病损切除术+甲状旁腺移植术+筋膜组织瓣成形术(左上、左下、右上、右下)	140	声音嘶哑	胸廓变形	<100	>6000	>300	>1200	28.98	29.9	746.5	5.93	493	356	1.11	7.342	4.9	6.46	1	7.313	5.82	0.026	441.9	119	2.2	48.7			30分钟的初始相：双侧甲状腺显影清晰，位置、形态、大小正常，甲状腺内放射性分布欠均匀，双侧甲状腺下极放射性分布略浓聚影。2小时的延迟相：双侧甲状腺下极放射性分布略浓聚影，其余部位甲状腺放射性分布明显稀疏，未见异常放射性浓聚区。3小时的延迟相：双侧甲状腺下极仍可见放射性分布略浓聚影，其余部位甲状腺放射性分布进一步稀疏，未见异常放射性浓聚区。	双侧甲状腺中段背侧探及低回声结节，切面大小分别约12mm*11mm*11mm（右侧） 8mm*7mm*8mm（左侧），边界尚清，形态规则，内回声尚均匀，CDFI：内部未见明显血流信 号。			双侧甲状腺大小、形态正常，密度欠均匀，右叶见一低密度 结节，大小约4.5mm×4mm，边缘尚清，增强扫描中等度强 化，强化程度低于甲状腺实质。双侧甲状旁腺体积增大，右 侧大小约9*9.8mm，左侧约8*10mm，右侧甲状旁腺较对侧密 度减低，增强强化程度低于对侧。	骨质疏松，左股骨颈T值-3.4，左全髋T值-3.2，L1-L4T值-1.4	双侧颈动脉硬化伴多发斑块形成	116/70	13	7
90627746	刘芳	1	44	18072969002	0	2021-07-06	2021-07-16			6	0	双侧甲状旁腺全部切除术；双侧甲状腺癌根治术+筋膜组织瓣成形术(右下右上左上左下)+冷冻保存后甲旁腺组织前臂自体移植	175	声音嘶哑，颈部压迫感，肢体麻木反复低钙再入院	偶有心慌，怕热多汗	200	>6000	164.5	>1200	16.01	36.1	914.1	3.93	494	768	0.9	7.355	5.41	6.7	1	7.313	3.13	0.004	194.7	105	2.6	5.6	269		30分钟的初始相：双侧甲状腺显影清晰，位置、形态、大小正常，甲状腺内放射性分布均匀，未见异常放射性浓聚或稀疏缺损区。2小时的延迟相：右侧甲状腺中下部及左侧甲状腺中下部放射性分布略浓聚影，其余部位甲状腺放射性分布明显稀疏，未见异常放射性浓聚区。3小时的延迟相：右侧甲状腺中下部及左侧甲状腺中下部仍可见放射性分布略浓聚影，其余部位甲状腺放射性分布进一步稀疏，未见异常放射性浓聚区。	右颈部甲状腺后方甲状旁腺区域见低回声团，大小约16mm*10mm，边界尚清，内部回声欠均 匀。左颈部甲状腺下方甲状旁腺区域见低回声团，大小约14mm*10mm，边界尚清，内部回声欠均 匀，伴粗大钙化。			双侧甲状腺大小、形态正常，甲状腺右叶中部见一稍高密度 结节，内可见钙化，大小约11*8mm，增强扫描呈不均匀强 化；另甲状腺双叶多发低密度结节，增强扫描未见明显强 化。甲状腺右叶偏后方、左叶偏下方见稍低密度结节，内见 点状钙化，增强扫描强化方式同甲状腺。		右侧颈动脉窦部管壁钙化斑，	148/76	16	7
20611276	汪凌莹	1	15	19557152811/15700072544	1	2021-08-13				2	1	左侧上位、双侧下位甲状旁腺经皮射频消融术（3枚）			骨骼变形	200	1731	208.3	>1200	5.97	23	516.9	9.63	293									0.023	226.4	91	10.1				甲状腺双叶下极延迟摄取示踪剂灶，甲状旁腺来源首先考虑	约20mm*8mm*8mm（右侧下位） 、11mm*3mm*5mm（左侧上位）、9mm*5mm*6mm（左侧下位）			右侧甲状 腺后缘结节灶，7mmx12mm大小，边界清楚。双侧锁骨内端膨大，双侧上下颌骨密度不均匀减低，考虑为肾性骨病继发甲旁亢可能	全身骨密度0.584g/cm2 ，低于同龄正常人群平均值3.7 SD		145/98
90756460	华利荣	0	57	15267919925	1	2021-08-16				5	0				双足底疼痛	100	2950	202.4	266.7	33.08	40.4	1401.3	2.8	496									0.019	46.4	179	7.2		5		甲状腺两叶中下部延迟摄取示踪剂灶，甲状旁腺来源考虑，甲状旁腺增生可能，功能以甲状腺右叶中下部为著。	左下位甲状旁腺区可见大小约16mm*7mm*9mm偏低回声结节，右下位甲状旁腺区可见大小约 12mm*7mm*11mm偏低回声结节，上述结节形态规则，边界清，CDFI:显示内部可见条状血流信 号。			左下位及右下位甲状旁腺区见结节影，大 小分别约8*9mm（左）及9*8mm（右），增强后明显强化， 强化程度低于甲状腺实质。	骨量减少（左股骨颈T值-1.4，左全髋T值-1.1，L1-L4T值-1.0）	双侧颈动脉硬化伴多发斑块形成	112/76
20611276	汪凌莹	1	15	15700072544	1	2021-08-13	2021-08-20			2	1	左侧上位、双侧下位甲状旁腺经皮射频消融术（3枚）	2.05	咽痛，抗感染	骨骼变形，身材矮小	200	1731	208.3	1200	5.97	23	516.9	9.63	293	751	1	7.426	3.32	2.83	0			0.023	226.4	91	10.1				甲状腺双叶下极延迟摄取示踪剂灶，甲状旁腺来源首先考虑。	左侧上位、双侧下位甲状旁腺区域可见低回声结节，大小分别约20mm*8mm*8mm（右侧下位） 、11mm*3mm*5mm（左侧上位）、9mm*5mm*6mm（左侧下位），边界清，部分呈分叶状，内回声 不均匀，结节内见点条状血流信号。	20	0.67	右侧甲状 腺后缘结节灶，7mmx12mm大小，边界清楚	全身骨密度0.584g/cm2 ，低于同龄正常人群平均值3.7 SD		145/98	13	6
90756460	华利荣	0	57	15267919925	1	2021-08-16	2021-08-27			5	0	8-27双侧甲状旁腺全部切除术（3枚，左下、左上、右下）+9-3冷冻后甲旁腺前臂再植	120	特治星抗感染	双下肢疼痛发冷	100	2950	202.4	266.7	33.08	40.4	1401.3	2.8	496	114	1.08	7.349	2.97	5.82	1	7.3	2.47	0.019	46.4	179	7.2	143.7	5		甲状腺两叶中下部延迟摄取示踪剂灶，甲状旁腺来源考虑，甲状旁腺增生可能，功能以甲状腺右叶中下部为著。	左下位甲状旁腺区可见大小约16mm*7mm*9mm偏低回声结节，右下位甲状旁腺区可见大小约 12mm*7mm*11mm偏低回声结节，	16		左下位及右下位甲状旁腺区见结节影，大 小分别约8*9mm（左）及9*8mm（右），增强后明显强化， 强化程度低于甲状腺实质	骨量减少，左股骨颈T值-1.4，左全髋T值-1.1，L1-L4T值-1.0	双侧颈动脉硬化伴多发斑块形成	112/76	18	7
91124321	俞美贞	1	72	13516719802	0	2021-09-19	2021-09-23			15	1	9-23双侧甲状旁腺经皮射频消融术（左上、左下、右上、右下，4枚）	4	无	双下肢疼痛明显		6000	230	1200	28.67	35.1	584.4	6.25	310	265	1.05	7.508	4.63	4.27	0	7.405				122	1.2		508		甲状腺左叶上极、右叶中部延迟摄取MIBI灶，考虑为甲状旁腺来源病灶，甲状旁腺增生首先考虑	双侧甲状旁腺区域超声检查显示：左上位甲状旁腺大小约27mm*16mm*12mm，左下位甲状旁腺 大小约11mm*7mm*8mm，右上位甲状旁腺大小约24mm*13mm*11mm，右下位甲状旁腺大小约 7mm*7mm*4mm，内回声不均，形态欠规整。	28	2.34		骨密度正常，左股骨颈T值-0.1，左全髋T值-0.6，L1-L4T值-0.5		94/58	7	3
91128439	陈爱林	1	52	13868104455	0	2021-09-22	2021-09-28			7	1	9-28双侧甲状旁腺区结节经皮射频消融术（左下左上右下右上，4枚）	2.42	无	双下肢痛1周	100	6000	168.8	1200	24.56	37.4	522.7	7.6	247	478	0.95	7.393	4.69	3.7	0	7.334		0.018	339	126	11.3				双侧甲状腺中下部延迟摄取示踪剂稍增高，甲状旁腺来源可能，考虑甲状旁腺增生。	双侧甲状旁腺区可见数个低回声结节，边界尚清，切面大小约14.5mm*7. 6mm*18mm（左叶上部，容积约1.03ml），7.5mm*4.3mm*6.6mm（左叶下部，容积约0.11ml）， 13.5mm*6.8mm*21mm（右叶上部，容积约1ml），8.7mm*5.9mm*9.0mm（右叶下部，容积约0. 24ml），CDFI显示结节周边较丰富血流信号。超声提示甲状旁腺多发偏低回声结节，甲状旁 腺增生可能。	21	1.03	双侧甲状腺后 下缘结节灶，左侧14mmx7mm大小，右侧11mmx7mm大小，边 界清楚，强化明显，右侧结节强化较左侧早。	骨质疏松，左股骨颈T值-2.6，左全髋T值-2.5，L1-L4T值-1.7	双侧颈动脉硬化并右侧硬斑形成	156/81	8	2
20412607	蒋祥兰	1	59	15268120363	1	2021-09-20	2021-09-24			5	1	9-24双侧甲状旁腺经皮射频消融术（左上左下右上右下，4枚）	6	无	无	150	5757	211.8	>1200	21.68	38	874.2	3.94	318	279	0.84	7.412	3.81	3.31	0			0.032	115.2	89	18.5		4750		１、甲状腺左叶中上部及右叶中上部延迟摄取示踪剂灶，考虑为甲状旁腺来源病灶，甲状旁腺增生首先考虑，功能以左叶中上部为著；２、甲状腺右叶中下部可疑延迟摄取示踪剂灶，甲状旁腺来源可疑，建议结合增强ＣＴ检查。	左侧上位甲状旁腺区低回声结节，边界清，内回声欠均匀，大小约20. 9mm*13.1mm*19.7mm，容积2.8ml，血流丰富；左侧下位甲状旁腺区低回声结节，边界清，内 回声欠均匀，大小约7.7mm*4.2mm*5.2mm，容积0.09ml，右侧上位甲状旁腺区低回声结节，大小约11.2mm*14.3mm*22.8mm，容积1.9ml，内见点状血流信号；右侧下位甲状旁腺区低回声结节，大小约8.0mm*5.0mm*7.1mm，容积0.15ml，	21	2.8		骨密度正常，左股骨颈T值-0.8，左全髋T值-0.8，L1-L4T值0.0		149/67	7	3
91163005	洪剑祥	0	36	18508490097	0	2021-10-19	2021-10-25			3	0	10-25双侧甲状旁腺全部切除术（4枚），11-1冷冻后自体移植术	115	感染，炎症指标升高，西力欣抗感染	双下肢疼痛1月	200	>6000	249.3	>1200	61.02	42.3	1209.1	3.65	533	596	1.11	7.42	4.12	6.3	1	7.32	9.42	0.012	17.9	140	10.6	103.2	1670		双侧甲状腺中上极、下极延迟摄取示踪剂稍增高，甲状旁腺增生可能，功能以双侧甲状腺下极为著。	双侧甲状腺下极可见偏低回声结节，边界清，形态规则，左侧大小约18mm*12mm*15mm，右侧大小约12mm*7mm*7mm，内部未见明显钙化斑，CDFI显示结节内可见点条状血流信号。	18		甲状腺两侧叶后上及后下方见结节状低密度影，边界不清， 增强呈轻度强化，左侧叶较大者大小约8mm*9mm,右侧叶较 大者大小约10mm*13mm。	骨密度正常，左股骨颈T值0.2，左全髋T值0.2，L1-L4T值-0.5	双侧颈动脉内膜增厚伴多发斑块形成	132/84	13	7
91112079	徐秀林	1	69	13505859598	1	2021-11-07	2021-11-15			9	1	甲状旁腺射频消融术11/15行左侧，因血压高219/85行二次消融，11/16行右侧（4枚）	3.28	无	颅骨异常改变，主动脉瓣置换术后，严重贫血	150	>6000	>300	>1200	7.69	20.7	632.9	5.71	451	314	0.86	7.374	4.25	3.35	0			0.065	308.2	74	5.6	12.5	2177		右叶甲状腺上极、右叶甲状腺下极、左叶甲状腺上极、左叶甲状腺下极延迟摄取示踪剂增高，考虑甲状旁腺来源，甲状旁腺增生可能，功能以右叶甲状腺下极和左叶甲状腺上极为著。	双侧甲状腺后方及下方可见低回声结节，边界清，大小分别约10mm*5mm*13mm，容积0.34ml（左上位），8mm*9mm11mm，容积0.41ml（左下位，可见粗大钙化），9mm*6mm*10mm，容积0.28ml（右上位），18mm*11mm*14mm，容积1.44ml（右下位），	18	1.44	甲状腺右侧叶可见一低密度结节 影，测最大径约7.4mm，边缘清楚，增强扫描中等度强化， 静脉期呈相对低密度。右侧甲状旁腺区可见结节状低密度， 大小约10mm，增强扫描可见轻度强化。附	骨质疏松，左股骨颈T值-2.4，左全髋T值-2.7，L1-L2T值-2.5	双侧颈动脉硬化伴斑块形成	150/69	11	3
13913291	沈国祥	0	63	19817081995	0	2021-11-07	2021-11-12			8	1	双侧甲状旁腺区结节经皮射频消融术（左下、右下2枚）	1.5	声音嘶哑	皮肤瘙痒	200	>6000	130.6	>1200	46.72	34.5	919.6	4.63	397	1349	1.03	7.337	6.14	4.87	0	7.318		0.031	563.7	114						甲状腺内可见数个偏低回声结节，大小分别约11.4mm*5.1mm*14.4mm(左 下，容积约0.43ml)，12.9mm*7.1mm*12.6mm(右下，容积约0.6ml)，	14	0.6			双侧颈总、颈内、颈外动脉硬化伴右侧窦部后壁斑块形成	177/87	10	5
91191303	严赤奶	0	69	15158873698	0	2021-11-11	2021-11-18			12	0	11-18甲状旁腺全部切除术双侧（4枚）+11-23行右前臂冷冻再植	90	咳嗽，感染，炎症指标高			>6000	229.9	>1200	23.12	36.3	937.2	4.45	472	175	2.45	7.268	6.18	6.46	1	7.349	14.47	0.035	95.6	109	8.3	184.5	0		左侧甲状腺上极、下极以及右侧甲状腺下极延迟摄取示踪剂稍增高，以双侧甲状腺下极为著，考虑甲状旁腺来源，甲状旁腺增生首先考虑。	双侧上位、下位甲状旁腺区域可见低回声结节，大小分别约6mm*4mm*4mm（右侧上位）、 16mm*8mm*12mm（右侧下位）、3mm*2mm*2mm（左侧上位）、12mm*6mm*10mm（左侧下位），边 界清，部分呈分叶状，内回声不均匀，结节内见点条状血流信号	16		双侧甲状腺后下方见最大径为12mm、10mm的小结节，增强 后欠均匀中度强化，边界清。	骨量减少,左股骨颈T值-2.0，左全髋T值-2.0，L1-L4T值-2.0，L4T值-2.6	双侧颈动脉硬化伴多发斑块形成	127/73	13	6
91193276	朱水明	0	54	15868893775	0	2021-11-13	2021-11-18			8	0	11/18行甲状旁腺全部切除术双侧（6枚）	115	37.7℃，感染，静脉炎	无		5801	220.7	>1200	37.13	41.7	786.3	5.78	307	126	1.06	7.376	4.52	5.34	1	7.333	2.25	0.01	52.1	120	<1.3	128			左侧甲状腺上极、下极及右叶上极延迟摄取示踪剂稍增高，考虑甲状旁腺来源，甲状旁腺增生首先考虑，请结合临床。	右侧甲状腺背侧（上位甲状旁腺区）见2枚低回声结节，大小分别约7mm*6mm,6mm*5mm，内见 稍丰富血流信号。 左侧甲状腺下极后方（下位甲状旁腺区）可见3枚低回声结节，大小约10mm*5mm,8mm*5mm, 7mm*4mm，内见丰富血流信号。另于左侧甲状腺背侧（上位甲状旁腺区）见一枚低回声结节， 大小约8mm*4mm，内未见明显血流信号。	10		双侧甲状腺大小、形态及密度未见明显异常；双侧甲状腺后下缘见多枚软组织密度结节灶，左侧约为9*8mm、10*10mm，右侧约为10*5mm，边界清楚，增强扫描结节可见明显强化。			137/91	10	5
91219883	吴贤飞	0	47	13588333110	0	2021-12-03	2021-12-10			10	0	12-10双侧甲状旁腺全部切除术(4枚)，12-14冰冻再植	120	声嘶，发热，咽痛，头孢呋辛抗感染	无	<100	2986	296.6	336.1	39.69	35.5	1271.8	3.27	526	103	1.04	7.43	4.87	6.2	1	7.339	8.27	0.011	40.9	116		38	189.7		双侧甲状腺上部及下部延迟摄取示踪剂增高，考虑甲状旁腺来源，甲状旁腺增生可能，功能以左侧甲状腺下部为著。	双侧上位、下位甲状腺旁腺区域可见低回声结节，大小分别约为6mm*4mm*4mm（右侧上位）11mm*11mm*10mm（右侧下位）16mm*11mm*10mm（左侧上位）12mm*9mm*10mm（左侧下位），边界清，部分呈分叶状，内部回声不均匀，结节内见点条状血流信号。	16		双侧甲状腺大小、形态未见明显异常，增强后左侧甲状腺内见一类圆形低密度影，双侧甲状腺后缘结节灶，左下侧14mmx8mm大小，左上侧14*8mm大小，右下侧6*4mm大小，边界清楚，有轻度强化。	骨量减少,左股骨颈T值-1.5，左全髋T值-1.4，L1-L4T值-0.1	双侧颈动脉硬化伴左侧斑块形成	162/97	15	8
91214434	何广通	0	57	15088912999	0	2021-12-06	2021-12-09			4	0	12-9双侧甲状旁腺全部切除术+甲状旁腺自体移植术+右甲状腺部分切除术	130	无	颈部疼痛，寰枢关节骨质破坏，棕色瘤可能	150	>6000	245.6	>1200	25.48	34.5	1065.8	3.93	637	175	1.25	7.434	4.99	4.96	0	7.395		0.026	173.6	102		23.5			１、双侧甲状腺下部延迟摄取示踪剂灶，考虑甲状旁腺来源，甲状旁腺增生可能；２、双侧甲状腺上部延迟摄取示踪剂灶，甲状旁腺来源首先考虑，建议结合甲状旁腺增强ＣＴ检查。	双侧甲状腺下极包膜外可见低回声结节，大小分别约23mm*11mm（右），18mm*9mm（左），边界尚清，形态尚规则，CDFI显示内可见点条血流信号。	23		双侧甲状腺 下极包膜外可见结节状异常信号影，大小分别约 16*11mm（右），9*5mm（左），T1WI呈低信号，T2WI呈高 信号，左侧结节内明显高信号，增强扫描病灶呈不均匀强 化。边界尚清，形态尚规则。	骨质破坏		146/91	9	6
91225846	方建霞	1	32	15967126199	0	2021-12-07	2021-12-10			14	0	12-10行腔镜下甲状旁腺全部切除术（4枚），12-14行冷冻再植	60	无	无	180					38.8	714.3	5.64	399	412	0.98	7.353	6.01	5.73	1	7.36	8.1	0.056	161.3	124	<1.3		0			双侧甲状旁腺区可探及见多个低回声团，大小分别约15mm*13mm（左下）、18mm*9mm（左上） ，19mm*13mm（右下）、28mm*13mm（右下），内回声不均，部分相互融合，部分内见环状钙 化，CDFI示：内可见星点状血流。	28		右侧甲状腺后下缘见 二结节灶，上方结节横断面大小约12mmx8mm，下方结节大 小约11mmx9mm，边界清楚，不均匀强化。左侧甲状腺上后 方、下后方见二结节灶，上方结节大小约14.3mmx8.6mm， 下方结节大小约14mmx7.7mm，边界清楚，不均匀强化.	骨量减少,左股骨颈T值-0.7，左全髋T值-1.2，L1-L4T值-0.3	双侧颈动脉内膜毛糙伴斑块形成	121/72	8	5
91225853	邵小英	1	54	15558146801	0	2021-12-07	2021-12-15			11	0	12-15行双侧甲状旁腺全部切除术（4枚），12-20行冷冻再植	85	声音稍有嘶哑	颈部疼痛	130	>6000	210.6	>1200	24.71	36.7	626.8	6.04	333	229	1.02	7.36	5.37	5.49	1	7.333	4.97	0.028	3015.1	101	11.7	47.8	0		甲状腺右叶下极延迟摄取示踪剂增高，甲状腺左叶上极和甲状腺右叶上极延迟摄取示踪剂稍增高，以上考虑甲状旁腺来源，甲状旁腺增生可能；	甲状腺右叶下极下缘可见一个实性低回声结节，大小约16mm*19mm，边缘清楚，内部见粗大钙化，CDFI显示结节内部可见少许血流信号。甲状腺右叶上极后方可见数个实性低回声结节，其中大小约5mm*5mm，类圆形，边缘光滑，内部未见明显钙化，CDFI显示结节内部可见少许血流信号。甲状腺左叶下极后方见数个实性低回声结节，较大者大小约12mm*6mm，边缘光滑，内部未见明显钙化，CDFI显示结节内部可见少许血流信号。甲状腺左叶上极后方可见数个实性低回声结节，较大者大小约9mm*5mm，边缘光滑，内部未见明显钙化，CDFI显示结节内部可见少许血流信号。	19		两侧甲状腺体积无增大，甲状腺双侧叶见多发小结节状等 T1、稍长T2信号影，边界不清，增强后可见强化，较大者 直径约8mm。		双侧颈动脉硬化伴多发斑块形成	216/120	14	6
91285644	郑雨珍	1	70	13454169265	0	2022-01-09	2022-01-14			7	0	1-14行双侧甲状旁腺全部切除术，1-20行冷冻再植术	125	头痛	无	180	>6000	144.3	>1200	37.14	36.6	752.7	4.6	372	551	1.09	7.423	4.64	5.3	0	7.348		0.015	43.9	124	<1.3	13.3			双侧甲状腺上极和下极延迟摄取示踪剂稍增高，甲状旁腺增生可能（功能以右叶下极者为著）。	双侧甲状腺后方各可见两个低回声结节，边界清，大小约9mm*5mm（左上位）、12mm*6mm（左下位），5mm*3mm（右上位）、10mm*8mm（右下位），内部回声不均匀，未见钙化灶，CDFI显示内部点条状血流信号。	12		双侧甲状腺下极后方可见稍低密度结节，左侧大小约7mm， 右侧大小约9mm，边界欠清楚。			142/87	13	8
91290197	金新良	0	66	13566683121	0	2022-02-08	2022-02-14			7	0	2-14行双侧甲状旁腺全部切除术，2-18行冷冻再植术	120	无	无	100	4075	>300	1023	16.8	37.8	917.8	4.61	414	104	0.95	7.405	4.24	5.34	1	7.364	12.58	0.014	101.4	72					左侧甲状腺下极延迟摄取示踪剂稍增高，考虑甲状旁腺来源，甲状旁腺增生首先考虑，建议专科进一步诊治。	双侧甲状腺背侧可见偏低回声结节，大小约6mm*5mm（左，中上部背侧），9mm*5mm（右下极 下方），边界清，形态规则，CDFI显示结节内部可见点状血流信号。 另甲状腺左叶下极可见混合回声团，大小约14mm*10mm，边界清，CDFI显示可见点条状血流信 号。	14		双侧甲状腺大小形态正常，双侧甲状腺可见多发稍低密度， 较大的位于左叶，边界不清，径约6mm，增强扫描强化程度 稍低于周围甲状腺组织。	骨质疏松，左股骨颈T值-2.0，左全髋T值-2.5		121/69	11	5
91358985	骆雪珠	1	58	13819197662	0	2022-02-10	2022-02-16			11	0	2-16行双侧甲状旁腺全部切除术，2-21行冷冻再植术	133	感染	无	130	>6000	185.9	>1200	18.05	34.4	746	4.81	467	278	1	7.417	4.16	6.1	1	7.284	5.22	0.006	131.7	90	13.8	91.7	454.7		左侧甲状腺上极和下极、相当于右侧甲状腺上极位置摄取示踪剂增高，考虑甲状旁腺来源，甲状旁腺增生可能，功能以相当于右侧甲状腺上极位置者为著，请结合临床。	甲状腺左叶内可见多个中等及偏低回声结节，边界清，形态规则，最大结节约15mm*8mm，纵 横比<1，内部未见明显钙化斑，CDFI显示结节内可见点条状血流信号。 甲状腺左叶下极可见偏高回声结节，大小约6mm*5mm，边界清。 右侧颈部VI区可见低回声结节，边界清，大小约14mm*8mm（内可见强光斑），CDFI显示内部 血流信号稍丰富，余双侧颈部未见明显肿大淋巴结。	20		双侧甲状腺下后方 位置可见团块影，较大者大小约20*7mm，增强扫描可见轻 度强化，右侧团块内可见结节状致密影。	骨量减少，左股骨颈T值-1.8，左全髋T值-1.5，L1-L4T值-0.5		121/71	12	6
15130587	朱培妹	1	53	15967346660	0	2022-02-22	2022-02-28			15	0	2-28行双侧甲状腺癌根治术；双侧甲状旁腺全部切除术+筋膜组织瓣成型术	140	低钙	骨质破坏、颈椎骨折	200	5471	97.3	829	19.07	35.8	605.7	6.34	430	2122	1.02	7.364	4.88	5.3	0	7.274		0.086	74.5	107		92.8	2328			右侧甲状腺上方后外侧探及一低回声结节，切面约15mm*11mm。余双侧甲状腺旁腺区未见明显 异常团块回声及液性暗区。	17		右侧甲状腺后方可见椭圆形等密度影，大小约17*13mm，边 缘可见致密影，增强扫描可见强化。甲状腺右叶内可见致密 结节影。甲状腺右叶较左侧更大，近峡部可见团块影，大小 约18*11mm，增强扫描可见强化，甲状腺左叶可见低密度结 节，大小约9*7mm，增强扫描可见强化，中心可见致密结节 影。	严重骨质疏松，左股骨颈T值-4.7，左全髋T值-3.7，L3-L4T值-1.2	双侧颈动脉中内膜不光整伴双侧颈动脉多发斑块成形	96/50	9	3
90236829	汪彩霞	1	57	13968114451	0	2022-03-15	2022-03-21			10	0	3-21行双侧甲状旁腺全部切除术，3-25行冷冻再植术	95	无	无	100	>6000	189.3	>1200	39.5	36.8	758.7	4.72	311	219	1.19	7.443	4.91	5.92	1	7.3	5.63	0.014	303.7	110		7.8	344		左叶中上部、右叶中上部、右叶下部延迟摄取示踪剂稍增高（以右侧下部为著），考虑甲状旁腺来源，甲状旁腺增生可能。	甲状腺左叶中部后方及右叶中部、下极后方可见数个低回声结节，大小分别约 12mm*7mm*7mm（左中部）、15mm**6mm*6mm（右中部，似由3枚融合而成）、 18mm*8mm*7mm（右下极），内部光点细小，分布欠均匀，CDFI显示结节内见点条状血流信 号。	18		双侧甲状腺大小、形态及密度未见明显异常；右侧甲状腺后 下缘结节灶，横径6mmx9.5mm，轻度均匀强化，右侧甲状腺 中后缘见多发囊实性小结节伴钙化，边界清楚，有强化。左 侧甲状腺中后缘结节横径为8.6mmx6.3mm，轻度均匀强化。	骨质疏松，左股骨颈T值-3.0，左全髋T值-2.4，L1-L4T值-2.9	双侧颈动脉硬化伴右侧斑块形成	150/82	11	5
15188051	高丽峰	0	26	18768224686	0	2022-04-17	2022-04-21			5	0	4-21行双侧甲状旁腺全部切除术，4-27行冷冻再植术	80	反复低钙	骨骼变形，凸嘴	200	3699	184.3	343.6	14.12	28	759	6.88	424	1330	0.87	7.372	4.95	6.3	1	7.327	2.87			75	22.5	15.7			双侧甲状腺上极及下极延迟摄取示踪剂增高，甲状旁腺来源考虑，甲状旁腺增生可能。	双侧颈部可见数个低回声结节，大小分别约17.9mm*9.4mm*18.9mm（左甲状腺下极下方）， 24.8mm*10.5mm*14.7mm（右甲状腺下极下方），25.5mm*11.2mm*12.3mm（右甲状腺中下极背 侧），边界清，形态欠规则，内部回声不均匀，内可见丰富的血流信号。	25.5		双侧甲状腺后方见4枚类圆形低密度灶，边界清，较大者大小约12*9mm，增强后明显不均匀强化，内见囊变。	严重骨质疏松，左股骨颈T值-4.7，左全髋T值-4.6，L1-L4T值-4.6		134/101	12	8
15175180	毛金炳	0	42	13968056376	0	2022-05-03	2022-05-06			11	0	5-6行双侧甲状旁腺全部切除术，5-11行冷冻再植术	150	低热、声音嘶哑，引流液多，考虑淋巴漏	骨骼变形		>6000	214.4	>1200	28.52	45	871.8	5.32	408	190	0.99	7.444	4.67	4.29	0	7.343		0.02	204.2	140		78.3	55		左侧甲状腺中上部及右侧甲状腺中下部延迟摄取示踪剂增高，考虑甲状旁腺来源，甲状旁腺增生可能（功能以左侧为著）。	另于甲状腺左叶中上部背侧包膜外可见一低回声结节，大小约18mm*13mm，边界清，内回声不 均，CDFI显示内可见点条状血流信号。 甲状腺右叶中部背侧包膜外可见一低回声结节，大小约6mm*4mm，边界清，内回声不均， CDFI显示内可见点条状血流信号。	18		甲状腺左侧叶下部背侧可见一低密度结节，大小约 15×11x22mm，边缘尚清，增强扫描未见明显强化。甲状腺 左侧叶上部背侧见一类圆形等密度结节，大小约 15mm×11mm，边界清，增强扫描呈不均强化。 甲状腺右侧叶下部可见一中-低混合密度结节影，大小约 9mm×6mm，边缘尚清，纵横比＜1，增强扫描不均匀明显强 化。	骨质疏松，左股骨颈T值-3.0，左全髋T值-2.5，L1-L4T值-3.9	双侧颈动脉未见明显异常	148/75	11	8
91492467	王玉英	1	73	13567146485	0	2022-05-03	2022-05-06			5	0	5-6行双侧甲状旁腺全部切除术，5-12行冷冻再植术	70	声音嘶哑，咳嗽咳痰肺部感染	骨质疏松、骨痛，骨骼变形，胸骨前凸	<100	3522	>300	784.5	23.83	36.4	651.2	5.46	339	120	0.78	7.419	3.56	5.39	1	7.337	13.33	0.007	34.4	127		72.4	975		双侧甲状腺下极延迟摄取示踪剂稍增高，甲状旁腺来源考虑，甲状旁腺增生可能。	甲状腺双侧叶下极包膜外可见混合回声结节，大小分别约9mm*5mm（右叶），8mm*6mm（左 叶），边界清，形态规则，CDFI显示内可见点状血流信号。	9.3		甲状腺双侧叶下极见条形稍高密度影，边界 清，左右侧大小分别约9.3x4.3mm，8.7x4mm，增强扫描明 显均匀强化。	骨质疏松，左股骨颈T值-3.4，左全髋T值-3.0，L1-L3T值-3.1	双侧颈动脉硬化伴多发斑块形成	121/83	10	7
91509248	余锦平	1	52	18248601786	1	2022-05-19	2022-05-27			6	0	5-27行双侧甲状旁腺腺瘤切除+右前臂甲状旁腺移植术	70	腹泻感染	无	100	>6000	226	851.9	33.6	39.1	838.2	4.25	540	184	0.92	7.38	2.98	4.26	0	7.344		0.023	188.7	99	14.3	82.3	284.6		右侧甲状腺中下部及左侧甲状腺下部延迟摄取示踪剂稍增高，考虑甲状旁腺来源，甲状旁腺增生可能。	右侧下位甲状旁腺区域结节大小约15mm*7mm*11mm，内可见多个低回声结节，较大的约 4mm*3mm，与前方甲状腺分界不清，CDFI：内可见稍丰富血流信号。 左侧下位甲状旁腺区域结节大小约14mm*9mm10mm，内可见多个低回声结节，较大的约 9mm*3mm，边界清，CDFI：内可见稍丰富血流信号。	15		双侧甲状腺内多发低密度灶，较大者位于左侧叶，边界尚清，径约 6mm，增强扫描强化程度低于周围正常甲状腺组织。右侧甲状旁腺内下缘局部呈结节状改变，径约8mm，增强扫描呈轻 中度不均匀强化	骨质疏松，左股骨颈T值-2.8，左全髋T值-2.4，L1-L4T值-2.5		125/72	14	6
91533342	俞杨火	0	53	18279371591	0	2022-06-10	2022-06-15			8	0	6-15双侧甲状旁腺全部切除术；双侧甲状旁腺自体移植术	160	咳嗽，痰中带血，低钙	右髋部疼痛，骨质疏松	130	4253	249	716.4	14.39	31.1	781.4	5.84	419	410	1.02	7.447	3.59	5.3	0	7.29		0.008	34.8	85	45.7	37.4	54.4		双侧甲状腺中下部延迟摄取示踪剂稍增高，考虑甲状旁腺来源，甲状旁腺增生可能。	双侧下位甲状旁腺区域可见偏低回声结节，其中右侧下部大小约27mm*16mm，左侧下部大小约 26mm*19mm，边界清，形态不规则，部分呈分叶状，回声不均匀，内见多枚环形强光斑，	38		双侧甲状腺后下方区域各见两对大小不一结节状低密度灶， 内多发环形致密影，位于上方者较大，大小分别约 38*30*14mm（右）、32*25*17mm（左），，下方者伸入胸 廓入口，增强后不均匀强化	骨质疏松，左股骨颈T值-2.6，左全髋T值-3.1，L2-L4T值-4.3	双侧颈总动脉、颈内及颈外动脉内中膜增厚伴左颈动脉窦部后壁斑块形成	106/62	11	6
91555323	杨承收	1	41	15168670089	1	2022-07-04	2022-07-11			5	0	7-11双侧甲状旁腺全部切除术（左上、左下、右上3枚，右下未见）；甲状旁腺自体移植术；筋膜成形术	125	气促、肺部感染，舒普深抗感染，术前血透过渡	无	150	2204	300	1200	22.12	29.5	1208.5	2.98	655	771	1.21	7.419	3.17	4.53	0	7.402		0.222	2761.5	74		66.5			双侧甲状腺左叶及右叶中下极延迟摄取示踪剂稍增高，结合颈部增强ＣＴ及甲状腺超声，考虑甲状旁腺来源，甲状旁腺增生首先考虑。	甲状腺双侧叶下方可见低回声结节，大小分别约12mm*8mm（右叶下极背侧）、7mm*6mm（右叶 中部背侧）、15mm*9mm（左叶中部背侧），11mm*6mm（左叶下极），边界清，内回声欠均 匀，部分内见偏高回声，CDFI显示内可见丰富血流信号。	15		甲状腺双侧叶多发稍低密度结节，大者分别约9*8mm（右 叶）、10*9mm（左叶），左叶结节伴小环形钙化，边界尚 清晰，增强后明显强化，强化密度低于正常甲状腺。甲状腺 双侧叶后方可见结节影，大小约8*5mm（右），12*9mm(左) ，平扫呈稍低密度，增强扫描较明显强化，动脉期与正常甲 状腺强化类似，静脉期强化减低，边界清楚，其与甲状腺交 界面大部分界清晰，局部分界欠清。			121/79	16	9
91530950	张源	0	33	15224075116	0	2022-06-10	2022-06-16			10	0	6-16双侧甲状旁腺全部切除术(右下、右上、左上、左下)；右前臂甲状旁腺自体移植术；	145	无	无						47.8	760.4	6.58	366	672	1.02	7.451	4.65	4	0	7.418				113					右侧甲状腺中下部、左侧甲状腺中上部及下部延迟摄取示踪剂稍增高，考虑甲状旁腺来源，甲状旁腺增生可能。	右侧甲状腺后下方可见两个不均回声结节，大小均约14mm*8mm、14mm*8mm，左侧甲状腺后上 方可见不均回声结节，大小均约11mm*6mm，形态规则，边界清，内部可见强回声斑，左侧甲 状腺后下方可见低回声结节，大小均约10mm*7mm，形态规则，边界清，内部回声均匀，	14		双侧甲状腺后缘及下缘见结节影，大者大小约 12*10mm，其中右侧及左侧下缘病灶内内见环形钙化影，增 强扫描见中度强化，较甲状腺强化程度低			105/66	10	4
91537422	祝水花	1	58	18758269351	0	2022-06-15	2022-06-16			10	0	6/16双颈甲状旁腺病损切除术(左上、左下、右上、右下)；右上臂桡侧甲状旁腺自体移植术	100	无	无					5.27	42.7	518.8	7.55	315	93	1.01	7.43	3.91	3.36	0	7.46				94						双颈部甲状腺后方可见低回声团，大小分别约14mm*10mm*11mm（左侧近锁骨上）、 24mm*16mm*11mm（左）；17mm*13mm*15mm（右）、12mm*7mm*8mm（右侧近锁骨上），边界 清，形态尚规则，部分内见强光斑回声，CDFI可见丰富血流信号。	24		双侧甲状腺后缘多发结节状低密度 影，其内见环形钙化影，边界尚清，右侧病灶大小约 16*17mm，增强扫描见中度强化，左侧病灶大小约 17*12mm，增强扫描见中度不均匀强化。气			172/108	8	5
91626769	于永久	0	68	13732214686	0	2022-08-15	2022-08-19			17	0	8-19甲状旁腺全切术(左上、左下、右上、右下)+前臂自体移植术	105	高钾	无	120	6000	162.6	1200	40.3	36	1054.3	3.9	430	203	1.14	7.331	3.77	5.82	1	7.273	3.25	0.032	158.4	121		190.1	4684		双侧甲状腺中上部、右侧甲状腺下部延迟摄取示踪剂稍增高，考虑甲状旁腺来源，甲状旁腺增生可能，建议结合甲状旁腺增强CT扫描。	左侧甲状旁腺区可探及两个低回声团，大小分别约9.4mm*5.1mm，10.1mm*6.7mm， 右 侧甲状旁腺区可探及两个低回声团，大小分别约13.5mm*9.3mm，8.3mm*7.0mm，边界清晰，形 态规则，CDFI：内部及周边可见少许血流信号。	16		双侧甲状腺后缘见数枚结节灶，大者位于右下缘，大小约 16*9mm，边界清楚，内伴钙化，增强后可见强化。	骨质疏松，左股骨颈T值-3.5，左全髋T值-3.2，L1-L4T值-3.4	双侧颈总动脉、颈内及颈外动脉内中膜增厚伴双颈动脉斑块形成	132/84	11	7
90494111	李玄杰	0	34	15967157656	0	2022-08-18	2020-08-24			9	0	8-24（双侧）甲状旁腺全部切除术(左上、左下、右上、右下)；甲状旁腺自体移植术	55	高钾	皮肤瘙痒	180	6000	175.2	1200	41.28	37.5	1380.3	3.55	434	510	1.2	7.395	3.77	6.23	1	7.333	8.7	0.003	135.3	104		21.2	58		右侧甲状腺中下部及左侧甲状腺中下部延迟摄取示踪剂稍增高，考虑甲状旁腺来源，甲状旁腺腺瘤可能，请随访。	左侧甲状旁腺区可见一个低回声结节，大小约15.8mm*11.4mm*11.1mm，内部回声不均匀， CDFI显示结节内部可见条状血流信号。 右侧甲状旁腺区可见一个低回声结节，大小约14.9mm*9.6mm*8.9mm，内部回声不均匀， CDFI显示结节内部可见条状血流信号	15.8		双侧甲状腺后缘多发结节 灶，左侧（两枚）13mmx10mm、8mmx5mm大小，右侧11mmx9. 6mm大小，边界清楚，增强后中度均匀强化	骨密度正常，左股骨颈T值-0.4，左全髋T值-0.6，L1-L4T值-0.4	双侧颈动脉未见明显异常	121/79	10	4
91657128	姚敏	1	34	18270306217	0	2022-09-11	2020-09-16			10	0	9-16甲状旁腺全部切除术(左上、左下、右上、右下)；甲状旁腺自体移植术	110	无	无	180	6000	196.1	1200	23.13	39.5	795.6	5.22	417	429	1.1	7.374	4	5	0	7.317				103	1.9	20.1	0		双侧甲状腺上部、下部延迟摄取示踪剂稍增高，以双侧甲状腺下部者为明显，考虑甲状旁腺来 源，甲状旁腺增生考虑。	双侧甲状旁腺区域探及低回声结节，分别大小约13mm*10mm*12mm（左甲状腺下极下方）， 9mm*6mm（右甲状腺中部背侧），12mm*7mm（右甲状腺下部下方），边界尚清，内部回声欠均 匀，CDFI显示结节内及周边可见较丰富血流信号。	13		双侧甲状腺大小、形态正常，密度均匀，边界清，未见明显 异常强化灶。气管和周围组织结构未见明显异常。颈部未见 肿大淋巴结。双侧甲状腺后缘四个结节灶，边界清楚，有强 化，直径4mm、6mm、9mm、12mm大小。	骨密度正常，左股骨颈T值-0.4，左全髋T值0.1，L1-L4T值0.1	双侧颈总动脉、颈内及颈外动脉内径及走行正常，内中膜厚度0.8mm（左）、0.7mm（右） ，未见明显斑块形成，CDFI：血流通畅，流速及频谱形态正常范围。	90/60	10	5
13475184	吴振笑	0	36	15988838863	0	2022-11-22	2022-11-28			1	0	11-28甲状旁腺全切术（左上、左下、右上、右下）+右前臂自体移植术	95	高钾、声音嘶哑	无	100	6000	190.9	1200	17.29	42.5	1115.8	4.53	382	157	1.2	7.447	4.67	7.3	1	7.409	1.37	0.01	30.8	137			101		左侧甲状腺中下部及右侧甲状腺下部延迟摄取示踪剂稍增高，考虑甲状旁腺来源，甲状旁腺增生 可能（功能以左侧为著）。	甲状腺被膜后方多发偏低回声团探及，甲状旁腺来源首先考虑	12		甲状腺双侧叶后缘 结节灶，左侧两枚位于左叶中、下极后方，较大者约 12*11*19mm，右侧一枚位于右叶下极后方，大小 12*8*13mm，边界清楚，增强明显强化。颈部、上纵隔多发 小淋巴结显示。	骨量减少，左股骨颈T值-1.7，左全髋T值-1.3，L3-L4T值-1.9		152/112	14	8
[truncated: 23 more columns]

## Sheet: 手术
姓名	性别（男=0，女=1）	年龄（岁）	透析方式（血透=0，腹透=1，肾移植=2）	就诊时间	手术时间	透龄（年）	手术内容（全切+前臂种植=0；仅全切=1；仅部分切除=2）	切除颗数	手术内容	手术时长（分钟）	术后并发症	术前主诉	骨源性碱性磷酸酶（U/L）	骨代谢指标				白蛋白	肌酐	肾小球滤过率	尿酸	碱性磷酸酶	镁	术前pH	术前血钾	术后血钾	术后是否高钾（0=无；1=有）	术后pH	发生时间(h)	肌钙蛋白I	B型钠尿肽	血红蛋白	超敏C反应蛋白		心脏钙化积分	钙化积分分级分级（极低危组=0；低危组1-100=1；中危组101-400=2；高危组>400=3；）	甲状旁腺ECT	甲状旁腺B超	结节最大直径mm	甲状腺增强CT	骨密度	是否骨质疏松（骨质疏松=0；骨量减少=1；无=2）	颈动脉硬化	是否动脉硬化或斑块（有=0；无=1）	血压（mmHg）	收缩压	舒张压	住院总天数	术后住院天数
														I型胶原	N端骨钙素	总I型胶原氨基端前肽	25-羟基维生素D																术前	术后	术前
方恒桃	1	60	1	2014-06-10	2014-06-18	5	0	4	双侧甲状旁腺全切+左前臂甲状旁腺移植术	235	术后频发心律失常，不排除因甲状腺刺激引发甲亢			5797	3000	1191	3	24.1	795.6	4.76	332	1067	0.75	7.416	4.67	5.6	1	7.326	8			86	0.5	56			15分钟的初始相：双侧甲状腺显影清晰，位置、形态、大小基本正常，甲状腺右叶放射性分布均匀，未见异常放射性浓聚或稀疏缺损区；甲状腺左叶中下极见卵圆形放射性浓聚影；上胸部未见异常放射性浓聚影。 2小时的延迟相：甲状腺左叶中下极仍显影，放射性轻度减低，右叶放射性明显稀疏。	甲状腺左叶下极背外侧见低回声团，大小约23mm*12mm*16mm，边界清，内回声不均匀，可见数个液性暗区，内可见较丰富血流信号。余甲状旁腺未见明显增大。	23						168/107	168	107	24	16
王东升	0	47	0	2014-08-14	2014-08-26	3	0	4	甲状旁腺全切术4枚+前臂种植	210	术后血肿，再次手术行颈部血肿清除术,发热39℃，声嘶	全身瘙痒		5400	224.3	644.1	32.6	34.2	868.9	6.09	401	661	0.76	7.39	4.17	5.69	1	7.286	18.73			92	1	27.5			20分钟的初始相：双侧甲状腺显影清晰，位置、形态、大小正常，甲状腺内放射性分布不均匀，未见异常放射性浓聚或稀疏缺损区。 2小时的延迟相：甲状腺两叶下极仍显影，放射性分布轻度减低，其余放射性分布明显稀疏。	左上甲状旁腺大小6.5mm*7.4mm，左下甲状旁腺大小22mm*12mm，右下甲状旁腺大小18mm*10mm，内血流较丰富。	22	双侧甲状腺下极后方甲状旁腺增大，以右侧为著，大小约17mm×11mm，密度均匀，边界清楚，增强后强化尚均匀。气管和周围组织结构未见明显异常。颈部未见肿大淋巴结。	1、全身骨代谢普遍活跃，呈“超级骨显像”，符合代谢性骨病。	0			146/92	146	92	26	14
楼伟国	0	36	0	2014-11-04	2014-11-12	5	0	4	内镜经颈部切口甲状旁腺全切+甲状旁腺自体移植术	235	无	双侧腰酸痛不适、双膝关节疼痛、皮肤瘙痒、胸闷不适		3390	151.6	439.6	29.7	37.9	856.6	6.54	375	913	1.07		5.31	5.8	1	7.328	0.3			115		38.4			15分钟的初始相：甲状腺两叶边界欠清晰，放射性分布稀疏，双侧甲状腺下极见异常放射性浓聚影。 2小时的延迟相：双侧甲状腺下极仍显影，其余部分放射性分布减退。	甲状旁腺区域扫查，于甲状腺左右叶下极后方分别可见一枚低回声团，边界清，形态不规则，大小约21mm*12mm(左)，21mm*10mm(右，内可见粗大钙化灶)，血流信号较丰富。	21	左侧甲状腺见圆形低密度灶，边清光整，直径5mm，边界清，增强后病灶可见不均匀强化，甲状腺双侧叶上后方见两枚结节状软组织密度影，右侧病灶内可见小结节状钙化影，边界清楚，大小约21ｍｍ×10ｍｍ，左侧病灶大小约17mm×9mm，增强后均可见明显强化。颈部未见肿大淋巴结。	骨质疏松	0			129/94	129	94	20	12
陈晓芬	1	56	1	2014-11-28	2014-12-19	8	0	3	甲状旁腺全切术3枚（左上、右上、右下）+前臂种植	235	无	骨痛，尤以双下肢明显，双手关节逐渐出现畸形		6000	300	1200	6	31	410	10.38	853.2	197	1.15	7.394	4.52	4.9	0	7.255		0.19	1719.5	87	2.7	22											179/65	179	65	65	44
陈宝花	1	53	0	2015-03-10	2015-03-25	10	0	4	甲状旁腺全切术4枚+前臂种植	230	发热38℃	双侧膝关节疼痛		3183	167.4	670.9	22.7	38.8	775.5	5.03	409	1383	0.99		5.1	6	1	7.291	5.55	0.03	78.2	95	8.4	38			20分钟的初始相：双侧甲状腺显影清晰，位置、形态、大小正常，甲状腺内放射性分布欠均匀，右叶中上极、下极、左叶下极可见稍高放射性浓聚影。 2小时的延迟相：甲状腺右叶中上极、下极、左叶下极仍显影，其余部分放射性分布减退。	甲状腺双侧叶下极均可见低回声团，切面大小分别约17mm*17mm（右），19m*16mm（左），内见多处钙化斑，呈环状，CDFI示内可见点条状血流信号。 甲状腺右侧叶中部偏外侧可见低回声结节，切面大小约23mm*10mm，边界清，内回声不均，可见条状血流信号。	23	两侧甲状腺后部结节，右侧大小约13*19mm。密度不均匀，中等强化；左侧大小约14*18*20mm，壁见钙化，不均匀强化。有甲状腺有分界。	骨质疏松	0	双侧颈总、颈内、颈外动脉超声检查未见明显异常	1	159/86	159	86	23	8
郑卫君	0	41	0	2015-03-10	2015-03-27	8	0	4	内镜经颈部切口双侧甲状旁腺切除+甲状旁腺自体移植术	190	无	双下肢膝关节疼痛		5480	300	1200	20.5	33.7	1002.5	5.31	464	466	0.92	7.366	4.5	5	0	7.282				121	10.1				20分钟的初始相：双侧甲状腺显影清晰，位置、形态、大小正常，甲状腺内放射性分布欠均匀，右叶中下极、左叶下极可见稍高放射性浓聚影。 2小时的延迟相：甲状腺右叶中下极、左叶下极仍显影，其余部分放射性分布减退。	双侧甲状旁腺区可见低回声团，切面大小分别约12mm*6mm（左），15mm*9mm（右），16mm*10mm（右），边界清，内回声不均，CDFI内可见点状血流信号。	16	甲状腺左叶下缘及甲状腺右叶后缘各可见一结节状影，密度较均匀，边缘清楚，大小约7*12mm及12*14mm，增强后中度强化（低于甲状腺实质强化），甲状腺内密度较均匀，大小、形态正常，增强后未见异常强化灶，颈部未见肿大淋巴结。	骨质疏松	0	双侧颈动脉斑块形成	0	127/90	127	90	22	5
潘日锋	0	29	1	2015-08-17	2015-08-27	3	0	4	当地医院行甲状旁腺结节射频消融术，术后恢复一般。我院行双侧甲状旁腺切除、右上肢前臂甲状旁腺植入术	155	术后发热38.5℃，肺部感染			6000	300	1198	13.8	39	1294.7	4.24	504	515	0.89	7.423	3.5	4.1	0	7.338				88		119.8			20分钟的初始相：双侧甲状腺显影清晰，位置、形态、大小正常，甲状腺内放射性分布欠均匀，左叶见稍高放射性浓聚影。 2小时的延迟相：甲状腺左叶仍显影，其余部分放射性分布减退。	右上甲状旁腺约16mm*6mm*8mm，左上甲状旁腺约18mm*7mm8mm，左下甲状旁腺约20mm*8mm*9mm，边界清，内回声不均，血流信号丰富。	20	左侧甲状腺后方见两个强化结节，右侧甲状腺后方见一个强化结节。双侧甲状腺大小、形态正常，密度均匀，边界清，未见明显异常强化灶。气管和周围组织结构未见明显异常。颈部未见肿大淋巴结。					140/90	140	90	27	17
沈财妹	1	33	0	2015-09-10	2015-09-14	10	0	4	甲状旁腺全切术4枚+前臂种植	185	无	行走时双脚掌稍感疼痛，不影响行走	200	3797	269.8	659.9	35.9	35.7	751	5.75	380	1715	0.96		4.16	4.6	0	7.309				102	3.9	9.2			20分钟的初始相：双侧甲状腺显影清晰，位置、形态、大小正常，甲状腺内放射性分布欠均匀，左叶中上极见放射性异常浓聚影，余未见异常放射性浓聚或稀疏缺损区。 2小时的延迟相：甲状腺左叶中上极仍显影，其余部分放射性分布减退。	甲状腺右侧叶横切面大小正常，左侧叶增大，内部光点细小，分布均匀，左叶背侧内可见混合回声及囊性结节，边界尚清，大小分别约23mm*15mm，11mm*10mm，CDFI显示部分结节点条状血流信号。 另甲状腺右侧中部背侧见低回声结节，大小约8mm*5mm，甲状腺左侧叶下极下方见低回声结节，大小约8mm*5mm，边界清，回声均，CDFI未见明显血流信号。	23						152/90	152	90	11	7
赵义明	0	48	0	2015-11-08	2015-11-04	3.5	0	4	双侧甲状腺旁腺次全切除+甲状腺旁腺前臂种植术	145	无	皮肤瘙痒加重，伴膝关节酸痛，		6000	211.6	1200	44.9	44.7	1141.6	4.43	415	575	1.12	7.353	4.5	5.1	0	7.29				145	3.1				20分钟的初始相：甲状腺两叶显影清晰，位置、形态、大小正常，甲状腺左叶内放射性分布均匀，甲状腺右叶下极可见稍高放射性浓聚影。 2小时的延迟相：甲状腺右叶下极仍显影，其余部分放射性分布减退。	甲状旁腺区域扫查于甲状腺右叶下极后方探及低回声团，大小12mm*9mm，与甲状腺间可见分界，可见血流信号。	12	右侧甲状腺后方见圆形稍低密度灶，边清光整。CT值61Hu，直径11mm，与周围结构分界清，病灶内部密度均，增强后病灶均匀强化，CT值98Hu。颈部未见肿大淋巴结。					143/81	143	81	11	4
董恒福	0	85	0	2016-06-24	2016-07-01	9	0	4	内镜经颈部小切口双侧甲状旁腺全切术+甲状旁腺自体移植术	180		偶有四肢关节疼痛，全身瘙痒	150	6000	104.4	1200	25.5	42.9	758.3	6.32	344	861	0.85	7.366	4.3	5.25	0	7.286		0.032	192.3	121		23.6			20分钟的初始相：双侧甲状腺显影清晰，位置、形态、大小正常，甲状腺内放射性分布欠均匀，右叶下极可见放射性轻度浓聚影。 2小时的延迟相：甲状腺右叶下极仍可见放射性轻度浓聚影影，其余部分放射性分布减退。	甲状腺左叶中上段背侧见低回声结节，大小约8mm*4mm，余甲状旁腺区未见明显异常团块。	16	平扫示双侧颈动脉窦部钙化；甲状腺右叶低密度结节伴周边环形钙化，约16mm*11mm，增强扫描不均强化，程度低于甲状腺，病灶外缘可见稍高密度小结节，约6.5mm，边界清，增强扫描强化程度与甲状腺相仿；另见甲状腺左叶可疑稍低强化结节，长径约5mm，边界清；喉咽部、喉部、气管未见异常，其余颈部结构未见明显异常。颈部多发小淋巴结显示。骨窗示寰椎、枢椎局部类圆形低密度影，边界尚清，约颈5椎板局部密度增高，多发椎体及附见边缘骨质增生。	全身骨显像呈代谢性骨病征（肾性骨营养不良）	0			110/68	110	68	14	7
徐银忠	0	59	0	2016-06-29	2016-07-06	10	0	4	双侧甲状腺旁腺切除+甲状腺旁腺前臂种植术	145	声音嘶哑，咳嗽咳痰肺部感染	双上肢及双下肢骨痛明显，左肩关节痛	180	5908	260.3	1131	44.82	36.3	963.8	5.16	387	762	1.21		4.56	5	0	7.264		0.246	148.5	117	2.2	129.8			20分钟的初始相：双侧甲状腺显影清晰，位置、形态、大小正常，甲状腺内放射性分布欠均匀，左叶下极可见放射性浓聚影，右叶下极可见放射性轻度浓聚影。 2小时的延迟相：甲状腺双叶下极仍显影，其余部分放射性分布减退。	双侧甲状腺背侧见多枚低回声结节，大小分别约21mm*21mm*14mm（左下极下方，形态欠规则，内见粗大钙化斑，钙化斑长径约11mm），6mm*4mm（左上段背侧），15mm*6mmm(左上极背侧），15mm*10mm（右下极下方），3mm*2mm（右），边界尚清，内回声欠均匀，CDFI显示结节内均可见丰富血流信号。	21	双侧甲状腺下外缘较对称性稍低密度结节影，约19mm*11mm（左侧），边界尚清，边缘可见钙化，增强扫描约中等度强化；双侧甲状腺大小、形态正常，密度均匀，边界清，未见明显异常强化灶。气管和周围组织结构未见明显异常。颈部未见肿大淋巴结。	骨量减少，其中跟骨骨质疏松。（L1-L4T值-1.6，左股骨颈T值-2.2，左股骨近端T值-1.7，跟骨T值-3.1 ）	1			137/74	137	74	13	6
陈东方	1	67	0	2016-11-17	2016-11-21	22	0	4	双侧甲状旁腺全切+右前臂自体甲状旁腺移植术	180	电解质极度紊乱，低钠，低钾，低钙，神志淡漠	双下肢酸痛、乏力，双侧下肢关节变形肿胀，站立不稳，无法行走	200	4884	146	1133	12.6	31.7	421.4	9.46	299	647	1.02	7.373	4.93	3.9	0	7.313			166.7	110	48.6	43.4	545.76	3	20分钟的初始相：双侧甲状腺显影清晰，位置、形态、大小正常，甲状腺内放射性分布欠均匀，未见异常放射性浓聚或稀疏缺损区。 2小时、6小时的延迟相：双侧甲状腺上极、右侧甲状腺下极仍可见少量放射性聚集。颈部其余部位未见异常放射性分布。	甲状腺背侧见低回声结节，大小分别约13mm*9mm*9mm（左侧叶上部背侧，内见液性区），9mm*5mm*7mm（左侧叶下部背侧，内见7mm*5mm的环形钙化），12mm*8mm*7mm（右侧叶中上部背侧），20mm*12mm*12mm（右侧叶下部背侧，内见条状血流信号）。	20	甲状腺形态及密度未见明显异常，未见确切明显异常强化。 右上甲状旁腺体积约 ：9.8mm×8.4mm×10.4mm，右下甲状旁腺体积约：14.4mm×12.2mm×20.5mm；左上甲状旁腺体积约 ：10.8mm×8.1mm×9.8mm，左下甲状旁腺体积可能约：5.6mm×3.6mm×5.1mm。 双侧颈部、纵隔小淋巴结显示。	严重骨质疏松（ L1-L4T值-3.1，右股骨颈T值-6.1，右股骨近端T值-3.6）	0			158/93	158	93	14	13
夏松根	0	46	0	2017-04-27	2017-05-05	6	2	2	右侧甲状旁腺切除术	155	低热37.5℃	四肢酸痛，皮肤瘙痒，1年前曾外院行甲旁腺部分切除术，PTH未下降		4843	293.8	788.2	5.6	36.4	1075.7	4.8	473	145	0.91	7.458	3.8	4.7	0	7.273		0.005	35.6	118		111.3			20分钟的初始相：双侧甲状腺显影清晰，位置、形态、大小基本正常，甲状腺左叶放射性分布尚均匀，甲状腺右叶下极可见稍高放射性浓聚影。 2小时延迟相：甲状腺右叶下极仍显影，其余部分放射性分布减退，未见异常放射性浓聚区。	甲状腺左叶中上极后方可见低回声结节，大小约6mm*4mm，甲状腺右叶下极后方可见低回声结节，大小约10mm*7mm，内见点状血流信号。	10	双侧甲状腺形态未见明显异常，左侧甲状腺内可见钙化灶，增强扫描未见明显异常强化，颈部血管旁多发淋巴结显示，最大径约12*8mm。右侧甲状腺后方见一类椭圆形软组织影，边界清，径约11*10mm，增强扫描明显强化。	骨量减少（L1-L4T值-0.1，左股骨颈T值-1.9，左股骨近端T值-1.1 ）	1			136/95	136	95	16	8
俞渭贝	0	55	0	2017-05-05	2017-05-09	8	0	4	甲状旁腺全切+左侧甲状腺部分切除术+右侧上位甲状旁腺前臂肌间移植术	170	术后发热，伴咳嗽咳痰，考虑呼吸道感染			6000	264.3	1200	17	33	916.2	5.55	539	218	0.81	7.469	3.41	4.1	0	7.282		0.018	113.4	98	11.2	166.3			20分钟的初始相：双侧甲状腺显影清晰，位置、形态、大小正常，甲状腺内放射性分布欠均匀，左叶上极、下极及右叶下极均可见稍高放射性浓聚影。 2小时及3小时的延迟相：甲状腺左叶上极、下极及右叶下极仍显影，其余部分放射性分布减退。	甲状腺左叶后方和下方可见3个低回声结节，切面大小约15mm*11mm（左，甲状腺中部背侧）19mm*13mm（左，甲状腺下方）8mm*8mm（左，甲状腺下方），甲状腺右叶后方和下方可见2-3个低回声结节，距离较近，分界欠清，大致大小约19mm*12mm（右，甲状腺中下部背侧）21mm*14mm（右，甲状腺下方背侧）。结节内可见血流信号。	21	甲状腺增强示甲状腺左、右叶各见圆形低密度灶，边清较光整，直径分别约14mm、12mm，与周围结构分界清。甲状腺左、右叶后方及右侧叶后外侧分别见大小约12mm×9mm、14mm×13mm、10mm×9mm的类圆形轻度强化结节影，边界较清。颈部未见肿大淋巴结。	骨量减少（L1-L4T值0.5，左股骨颈T值-1.7，左股骨近端T值-1.5 ）	1			162/93	162	93	15	11
倪敏真	1	52	0	2017-09-15	2017-09-19	6	0	4	甲状旁腺全切术4枚+前臂种植	160	右下肢深静脉血栓形成		150	5940	300	1200	16.2	37.9	901.9	4.24	349	441	1.14	7.462	3.34	5.8	1	7.307	4.75	0.007	20.2	118	1.3	91.8	57.92	1	20分钟的初始相：双侧甲状腺显影清晰，位置、形态、大小正常，甲状腺内放射性分布尚均匀，未见异常放射性浓聚或稀疏缺损区。 2小时和3小时的延迟相：双叶甲状腺区、左叶甲状腺下极可见放射性分布浓聚影。	双侧甲状腺后方及甲状腺下极下方见低回声团，范围分别约18mm*13mm*13mm（左侧甲状腺中上部背侧，部分周边见环状钙化），15mm*13mm*13mm（左侧甲状腺下极下方，部分呈偏高回声），22mm*15mm*12mm（右侧甲状腺中上部背侧，部分周边见环状钙化），14mm*8mm*9mm（右侧甲状腺下部背侧），边界清，部分形态不规则，CDFI显示内血流信号较丰富。		双侧甲状腺后方见类圆形软组织结节，大者直径约18mm，并见少许钙化影。双侧甲状腺大小、形态正常，密度均匀，边界清，未见明显异常强化灶。	骨质疏松( L3-L4T值-2.5，左股骨颈T值-1.2，左股骨近端T值-1.6)	0			120/80	120	80	14	10
王雪芬	1	45	0	2017-11-29	2017-12-01	8	0	4	甲状旁腺完整切除+甲状旁腺前臂肌层移植术	135	术后因患者血压严重偏高，在220-240/13-150mmHg波动，伴胸闷、恶心且有心慌头痛躁动，遂转至ICU监护	皮肤瘙痒	100	5533	300	1163	19.5	35.2	426	10.38	185	96	0.94	7.44	3.55	5.2	0	0.272		0.008	754.2	99	0.6	29.1	0	0	20分钟的初始相：双侧甲状腺显影清晰，位置、形态、大小正常，甲状腺内放射性分布欠均匀，甲状腺右叶中下极、左叶中极可见稍高放射性浓聚影。 2小时的延迟相：甲状腺右叶中下极、左叶中极仍显影，其余部分放射性分布减退。 3小时的延迟相：甲状腺右叶中下极、左叶中极仍显影，其余部分放射性分布减退。	双侧甲状腺背侧可见低回声结节，切面大小约18mm*10mm（右中下部），19mm*10mm（左中部），4mm*2mm（左下部），5mm*4mm（右下部），边界尚清，内回声欠均匀，CDFI显示血流信号丰富。	19		骨质疏松( L1-L4T值-0.9，左股骨颈T值-2.8，左股骨近端T值-2.2)	0			151/85	151	85	11	9
李苟生	0	61	0	2017-12-13	2017-12-19	5	0	4	双侧甲状旁腺全切+左前臂甲状旁腺移植术	195	无	反复出现双侧臀部胀痛并由下肢外侧蔓延至脚趾，常于久卧、夜间睡觉及久坐时出现，走动可缓解	150	6000	257.8	1200	24.5	34	1593.9	2.87	516	268	1.25	7.409	3.81	5.97	1	7.298	10.63			140	5.2	28.3	189	2	15分钟的初始相：双侧甲状腺显影清晰，位置、形态、大小正常，甲状腺内放射性分布欠均匀，左叶上极、右叶上极、右叶下极可见稍高放射性浓聚影。 2小时的延迟相：甲状腺左叶上极、右叶上极、右叶下极仍显影，其余部分放射性分布减退。	甲状腺左右叶背侧甲状旁腺区域各见两枚低回声结节，切面大小分别约13mm*12mm*9mm（右），13mm*6mm*5mm（右），10mm*8mm*7mm（左），11mm*7mm*10mm（左），边界清，内回声均匀，CDFI显示内可见较丰富血流信号。	13	双侧甲状腺大小、形态正常，密度均匀，边界清，未见明显异常强化灶。气管和周围组织结构未见明显异常。颈部未见肿大淋巴结。双侧甲状腺下极可见低密度结节，增强后轻度强化，右侧结节较大，直径约17mm。	骨密度正常（L1-4T值0.6，左股骨颈T值-0.6，左股骨近端T值-0.5 ）	2			145/90	145	90	13	7
吴敬通	0	52	0	2017-12-23	2018-01-02	7	0	5	双侧甲状旁腺切除5枚+自体移植术	170	无	脚后跟疼痛2月	120	6000	237.8	2400	31	38.7	629.3	8.66	278	398	1.15	7.439	3.88	6.4	1	7.303	2.03	0.024	47.5	103	1.3	12.5			20分钟的初始相：双侧甲状腺显影清晰，位置、形态、大小正常，甲状腺内放射性分布欠均匀，左叶上极、下极可见稍高放射性浓聚影。 2小时的延迟相：甲状腺左叶上极、下极仍显影，其余部分放射性分布减退。	左叶甲状腺后方见三枚低回声结节，大小约13.5mm*8.4mm（左上），16mm*11mm（左下）8.8mm*4.8mm（左外下），边界清晰，形态尚规则，其内回声均匀，内可见点状血流信号。 右叶甲状腺后方未见明显异常团块回声。	16	甲状腺右叶可见一类圆形低密度影，大小约7mm，增强扫描周缘可见强化。左侧甲状腺下后方可见三个结节状异常信号影，最大约9mm*13mm，增强扫描可见轻中度均匀强化。余颈部未见明显异常密度病灶，喉咽部未见异常。	骨密度正常（L1-4T值-0.2，左股骨颈T值-0.1，左股骨近端T值-0.7 ）	2			137/91	137	91	17	8
沈克敏	1	41	0	2018-03-12	2018-03-13	4	0	4	双侧甲状旁腺全切+右前臂甲状旁腺移植术	130	无		100					47.6	383.3	11.95	210	200	1.06		4.34	5.3	0	7.303				98		13.1			20分钟的初始相：双侧甲状腺显影清晰，位置、形态、大小正常，甲状腺内放射性分布欠均匀，右叶下极可见稍高放射性浓聚影。 2小时的延迟相：甲状腺右叶下极仍显影，其余部分放射性分布减退。	甲状腺横切面大小正常，内部光点细小，分布尚均匀，右叶中部可见1个低回声结节，边界欠清，纵横比略失调，大小约1.4mm*1.7mm，CDFI显示结节内点状血流信号。另于右叶上部可见1个低回声结节，边界尚清，大小约3mm*2mm，CDFI显示结节内未见明显血流信号。 双颈部超声检查未见明显异常团块回声，CDFI未见明显异常血流信号。	10	双侧甲状腺大小、形态正常，密度均匀，边界清，未见明显异常强化灶。右侧甲状腺后缘结节灶，10mmx10mm大小，边界清楚，有强化，气管和周围组织结构未见明显异常。颈部未见肿大淋巴结。强化未见明显异常。	骨质疏松(L1-L4T值-1.2，左股骨颈T值-3.2，左股骨近端T值-2.2 )	0			145/95	145	95	8	7
朱正君	0	49	0	2018-04-22	2018-04-30	9	0	4	双侧甲状旁腺切除术+甲状旁腺移植术（左上、左下、右上、右下）	280	发热，颈部伤口持续性刺痛	双侧踝关节肿痛	100	4027	300	1022	18.5	33.1	1044.7	4.88	455	140	1.2	7.418	3.34	4.5	0	7.342		0.09	727.9	122	8.1	219			20分钟的初始相：双侧甲状腺显影清晰，位置、形态、大小正常，甲状腺内放射性分布欠均匀，右叶下极、左叶下极可见稍高放射性浓聚影。 2小时的延迟相：甲状腺右叶下极、左叶下极仍显影，其余部分放射性分布减退。	甲状腺背侧可见数个低回声及混合回声结节，切面大小分别约7mm*9mm*8mm（左侧叶中部背侧，容积0.26ml），12mm*10mm*11mm（左侧叶下部背侧，容积0.69ml），9mm*6mm*8mm（右侧叶中部背侧，容积0.22ml），16mm*13mm*14mm（右侧叶下部背侧，容积1.51ml），边界清，内均可见丰富血流信号。	16	甲状腺左、右叶内分别见最大截面约11×14mm、11×12mm类圆形密度减低影，边缘清楚，增强动脉期较明显强化。甲状腺右叶内后上下缘分别可见约3.5mm、5.8mm结节影，甲状腺左后内上5.9mm结节，边缘清楚，轻度强化。邻近软组织内未见明显肿大淋巴结影。附见：双肺上叶陈旧灶。	骨质疏松 （左股骨颈T值-3.0，左全髋T值-2.9，L1-L4T值-2.2 ）	0			200/99	200	99	13	5
吴起浩	0	54	0	2018-05-18	2018-05-28	11	0	4	双侧甲状旁腺切除+右前臂甲状旁腺微粒植入术（左侧下极\左侧上极\右侧下极\右侧上极）	150	右手食指、中指弯曲困难,双掌颜色不一	颈背部稍感疼痛	100	4814	242.8	1200	32	40	1026.7	4.88	489	151	1.09	7.436	3.87	6.2	1	7.245	2.62	0.006	219.4	105		16.6	404	3	15分钟的初始相：双侧甲状腺显影清晰，位置、形态、大小正常，甲状腺内放射性分布欠均匀，左叶上极、左叶下极、右叶上极、右叶下极可见稍高放射性浓聚影。 2小时的延迟相：甲状腺左叶上极、左叶下极、右叶上极、右叶下极仍显影，其余部分放射性分布减退。	双侧甲状旁腺区探及低回声团，大小约22mm*11mm（左下极，形态不规则，内见丰富血流），9mm*6mm（左上，内见丰富血流），10mm*6mm（右下极，形态不规则，内见丰富血流），5mm*5mm（甲状腺右侧中极背侧，内见血流信号）。	22	甲状腺大小、形态正常，密度均匀，边界清，未见明显异常强化灶。气管和周围组织结构未见明显异常。颈部未见肿大淋巴结。	骨量减少（左股骨颈T值-1.9，左全髋T值-1.5，L1-L4T值0.6 ）	1	双侧颈动脉硬化伴多发斑块形成	0	134/96	134	96	18	8
黄涌正	0	32	0	2018-07-12	2018-07-13	5	0	4	甲状旁腺全切术4枚+前臂种植	135	无		180	4177	300	757	24.08	38.7	868.1	6.59	414	875	1	7.369	3.75	6.3	1	7.369	2.65	0.127	969.1	96	13.6	34.1	243	2	双侧甲状腺显影清晰，位置、形态正常，甲状腺内放射性分布均匀，双侧甲状腺上极、下极均见一轻度放射性浓聚影。 2.5小时的延迟相：双侧甲状腺放射性分布明显稀疏，双侧甲状腺上极、下极仍可见轻度放射性浓聚影。	甲状腺左、右叶后方可见低回声结节，边界尚清，大小分别约19mm*6mm（左上位）、22mm*17mm（左下位），16mm*6mm（右上位）、18mm*15mm（右下位）CDFI显示结节内未见明显血流信号。	22	甲状腺两侧叶后方可见软组织密度结节样影，较大截面大小约16mm*9mm，增强扫描可见明显强化（但弱于甲状腺）。下颌骨膨大，呈磨玻璃密度影。所示范围胸廓骨及肩带骨密度不均匀，部分囊状膨大，可见低密度骨质破坏区，以左侧第1肋为著。	骨质疏松，左股骨颈T值-3.7，左全髋T值-3.9，L1-L4T值-3.5	0	双侧颈动脉硬化伴窦部斑块形成	0	123/82	123	82	7	6
刘国平	0	42	0	2018-07-18	2018-07-11	8	0	4	甲状旁腺全切术4枚+前臂种植	145	术后第4天，血象，降钙素原及体温升高，不排除导管相关性感染，今予氯化钠针50ml+明可欣针[头孢呋辛]1.5g q12h 微泵注射抗感染	脚痛	150	6000	182.4	1200	25.62	37.3	1443	3.47	606	181	1.13	7.443	3.78	5.9	1	7.319	3.58	0.002	225.5	163	3.7	122	22	1	双侧甲状腺显影清晰，位置、形态、大小正常，甲状腺内放射性分布欠均匀，双叶甲状腺上、下极可见稍高放射性浓聚影。 2小时的延迟相：双侧甲状腺放射性分布明显稀疏，双叶甲状腺上、下极均可见一轻度放射性浓聚影。	与甲状腺后方分别可见两枚低回声结节，切面大小分别约12mm*6mm（右，上组）、15mm*9mm（右，下组），12mm*8mm（左，上组）、12mm*8mm（左，下组），	15	甲状腺左叶可见小类圆形低密度影，长径约9mm	骨量减少（左股骨颈T值-2.0，左全髋T值-1.2，L1-L4T值-0.2 ）	1	双侧颈总、颈内、颈外动脉管腔内径正常， 内膜面不光整， 右侧颈内动脉起始部可见一个高回声斑， 形态不规则，切面大小约4.2mm*1.9mm， 管壁局部隆起， 斑块处管腔未见明显狭窄,血流速度正常。（双侧颈动脉硬化伴右侧斑块形成(硬斑)）	0	129/99	129	99	10	7
郑丽芳	1	71	0	2018-08-08	2018-08-16	16	0	4	内镜经颈部小切口甲状旁腺全切+部分自体移植术	145	发热38.8℃，咳嗽咳痰，考虑肺部感染	全身骨痛3年余	160	6000	300	1200	14.27	31.9	601.9	6.35	446	529	1.01	7.475	3.9	4.1	0	7.326		0.03	1034.9	94	1.7	109.9	3420	3	20分钟的初始相：甲状腺右叶显影清晰，位置、形态、大小正常，且放射性分布欠均匀，右叶中下极、右叶下极可见两处放射性浓聚影。甲状腺左叶显影不清。 2小时的延迟相：甲状腺右叶中下极及下极仍显影，其余部分放射性分布减退。	甲状腺右叶中下部背侧可见低回声团，切面大小约31mm*13mm*19mm，边界清，呈分叶状，内见钙化斑。 左侧甲状旁腺区扫查：显示的切面未见明显异常回声团块，CDFI显示未见明显异常血流信号。	31	双侧甲状腺大小、形态正常，边界清，右侧甲状腺内可见钙化灶，未见明显异常强化灶。右侧甲状腺后方可见结节状软组织影，大小约为17mm×19mm，边界尚清，其内可见钙化，邻近食管受压推移，增强扫描可见中度强化，内见坏死。气管和周围组织结构未见明显异常。颈部未见肿大淋巴结。所示骨质疏松。	骨质疏松，左股骨颈T值-1.4，左全髋T值-2.1，L1-L4T值-2.5	0	双侧颈动脉硬化伴多发斑块形成	0	140/76	140	76	19	11
周国生	0	51	0	2018-08-23	2018-09-03	9	0	4	甲状旁腺全切术4枚+前臂种植	220	咳嗽，痰量粘稠不易咳出	肩关节、足跟部疼痛	100	5176	253.6	1200	24.73	33.7	856.4	6.02	313	198	1.11	7.486	4.17	4.97	0	7.308		0.032	1493.9	90	6.5	102.7	607	3	双侧甲状腺显影清晰，位置、形态、大小正常，甲状腺右叶内放射性分布均匀，双叶下极（左侧明显）可见放射性浓聚影。 2小时的延迟相：甲状腺双叶下极（左侧明显）仍显影，其余部分放射性分布减退。	左侧甲状腺背侧内可见低回声团，大小约27mm*24mm*26mm,内见强光斑，CDFI显示内见点条状血流信号。 左侧甲状腺背侧可见低回声团，大小约11mm*5mm，边界清，右侧甲状腺背侧可见低回声团，大小分别约12mm*6mm、11mm*8mm，边界清。	27	左侧甲状腺后下方可见结节状等-稍低密度灶，大小约25x15x27mm，增强扫描可见均匀强化（平扫约40Hu，增强后70Hu）。右侧甲状旁腺未见明显异常。	骨量减少，左股骨颈T值-1.3，左全髋T值-1.0，L1-L4T值-0.4	1			156/93	156	93	16	5
孟希明	0	65	0	2018-09-08	2018-09-26	11	1	4	甲状旁腺大部切除术（左侧上位下位甲状旁腺切除+右侧上位甲状旁腺切除+右侧下位甲状旁腺部分切除术）	125	术后血肿，再次手术行颈部血肿清除术，发热37.7℃，声音嘶哑，吞咽困难，偶有饮水呛咳		110	6000	300	1200	22.81	36.5	805.7	6.22	321	232	0.9	7.372	3.9	4.59	0	7.305		0.03	217.4	139	2.9	70	7577	3	20分钟的初始相：双侧甲状腺显影清晰，位置、形态、大小正常，甲状腺内放射性分布欠均匀，两叶中下极均可见稍高放射性浓聚影。 2小时的延迟相：甲状腺两叶中下极仍显影，其余部分放射性分布减退。	双侧上、下位甲状旁腺增生，大小分别约：19mm*11mm*12mm（右上位）、11mm*8mm*7mm（右下位）、23mm*14mm*12mm（左上位）、8mm*7mm*7mm（左下位）。结节边界清，内回声不均，可见点条状血流信号。	23	侧甲状腺大小、形态正常，密度略欠均匀，边界清，未见明显异常强化灶。双侧甲状旁腺明显增大，以两上为著，最大直径约19.2mm，增强后轻度均匀强化，余气管和周围组织结构未见明显异常。颈部未见肿大淋巴结。所示颈部多发血管壁钙化。	骨量减少，左股骨颈T值-2.0，左全髋T值-2.2，L1-L4T值-0.1	1	颈部多发血管壁钙化。	0	166/86	166	86	23	5
杨树生	0	74	0	2018-09-11	2018-09-26	14	0	3	甲状旁腺全切术3枚（双侧上位、左侧下位）+前臂种植	160	术后血肿，再次手术行颈部血肿清除术	无	100	3640	222.7	551.9	24.63	39.8	777.1	6.32	475	86	1.24	7.468	4.33	5.8	1	7.354	1.28	0.028	1275.8	116		46.4	4812	3	20分钟的初始相：双侧甲状腺显影清晰，位置、形态、大小正常，甲状腺内放射性分布欠均匀，两叶上极均可见稍高放射性浓聚影。 2小时的延迟相：甲状腺两叶上极均仍显影，其余部分放射性分布减退。	双侧上位甲状腺旁腺区域扫查可见低回声结节，大小约13mm*5mm*6mm（左）、17mm*10mm*9mm（右），双侧下位甲状旁腺区域显示不清。	17	双侧甲状腺上极后方可见小结节影，平扫及增强扫描强化幅度与甲状腺相似，局部与甲状腺相邻。	骨量减少，左股骨颈T值-1.6，左全髋T值-1.6，L1-L4T值0.5	1	双侧颈动脉硬化伴多发斑块形成	0	156/102	156	102	20	5
周其芳	1	43	0	2018-09-19	2018-09-21	7	0	4	甲状旁腺切除（+右前臂旁腺植入术）	130	无	无	100	3265	300	1200	13.45	33.92	743	5.46	413	124	0.99	7.491	5.05	5.48	1	7.32	3.22	0.006	220.8	101	1.3	16.6	356	2	20分钟的初始相：双侧甲状腺显影清晰，位置、形态、大小正常，甲状腺内放射性分布欠均匀，左叶下极、右叶下极可见稍高放射性浓聚影。 2小时的延迟相：甲状腺左叶下极、右叶下极仍显影，其余部分放射性分布减退。	双侧甲状腺下部后方各可见两枚低回声结节，大小分别约11mm*8mm*7mm（左上），11mm*7mm*9mm（左下），9mm*6mm*7mm（右上），14mm*12mm*13mm（右下），边界尚清，内回声不均，可见点条状血流信号。	14	双侧甲状腺后缘密度稍减低，增强后仍呈低信号，边界欠清，直径约5mm。余处甲状腺区未见明显异常密度灶。甲状腺后方见四枚结节状软组织密度影。较大者位于甲状腺右后上方，长径约12mm，增强可见均匀强化。气管和周围组织结构未见明显异常。颈部未见肿大淋巴结。	骨密度正常，左股骨颈T值-0.2，左全髋T值-0.5，L1-L4T值0.3	2			146/79	146	79	8	6
毛亚娟	1	40	1	2018-10-07	2018-10-17	6	1	3	甲状旁腺大部切除术（左上、左下、右下）	167	PTH仍高			6000	300	1200	7.44	32.9	998.5	3.98	447	231	0.82	7.439	3.24	3.3	0	7.371		0.096	43.2	85		7.5	3277	3	20分钟的初始相：双侧甲状腺显影清晰，位置、形态、大小正常，甲状腺内放射性分布欠均匀，左叶上极、左叶下方、右叶下方可见稍高放射性浓聚影。 2小时的延迟相：甲状腺左叶上极、左叶下方、右叶下方仍显影，其余部分放射性分布减退。	左侧甲状旁腺区域扫查探及低回声结节，大小约10mm*7mm*7mm（甲状腺上极背侧，数个结节融合），14mm*10mm*13mm（甲状腺下方），边界清，内回声欠均匀，可见点状血流信号。 右侧甲状旁腺区域超声扫查未见明显结节样回声；	14	右侧甲状腺肿大，两侧甲状腺多发结节影，局部密度减低，增强后不均匀强化，强化程度低于周围正常甲状腺组织。右侧甲状腺内可见一类圆形低密度影，大小约为12mm*14mm，边界清，增强后未见强化。气管右侧轻度受压。					96/63	96	63	16	6
王玉妹	1	65	1	2018-11-12	2018-11-14	6	0	4	内镜辅助甲状旁腺全部切除术+自体部分前臂移植	128	无	胸颈部皮肤瘙痒3年	150	4558	300	1200	6.9	33.1	888.1	4.13	406	510	1.15		4.87	5.4	1	7.271	3.87	0.012	96.8	89	4	12.9			20分钟的初始相：双侧甲状腺显影清晰，位置、形态、大小正常，甲状腺内放射性分布欠均匀，右叶上部、左叶下部可见稍高放射性浓聚影。 2小时的延迟相：甲状腺右叶上部、左叶下部仍显影，其余部分放射性分布减退。	甲状腺左叶下极后方见数个低回声结节，较大的大小9mm*6mm（低回声），甲状腺右叶后方见低回声结节，似由数个低回声结节融合而成，融合大小约29mm*13mm*16mm，边界清，内血流较丰富。	16	右叶甲状腺内见一直径约9mm的小结节影，内见钙化灶，边界欠清，增强扫描见强化；左叶甲状腺大小、形态正常，密度均匀，边界清，未见明显异常强化灶。甲状腺左、右叶后方见多发小结节影，较大位于右叶甲状腺后方，最大截面约25X14mm，增强扫描见强化；气管和周围组织结构未见明显异常。	骨质疏松，左股骨颈T值-2.6，左全髋T值-2.8，L1-L4T值-3.7	0	右侧颈动脉内膜增厚	1	96/64	96	64	9	7
王耀华	0	21	1	2018-11-13	2018-11-21	3	0	4	双侧甲状旁腺全切+左前臂甲状旁腺移植术	105	右侧前臂腕关节处疼痛，手指活动轻微受限。不排除手术后种植导致神经损伤	骨痛、瘙痒	100	6000	300	1200	10.25	31.2	1456.8	3.95	541	100	1.02	7.435	4.03	6.1	1	7.342	3.67	0.025	121.3	68	22.6	10.1	0	0	20分钟的初始相：双侧甲状腺显影清晰，位置、形态、大小正常，甲状腺内放射性分布欠均匀，左叶中上部、右叶下部均可见稍高放射性浓聚影。 2小时、3小时的延迟相：甲状腺左叶中上部、右叶下部仍显影，其余部分放射性分布减退。	甲状腺左侧叶中部后方及右侧叶下部均见低回声团，左侧约24mm*8mm*13mm，右侧约35mm*10mm*16mm，边界尚清，内血流丰富	35	双侧甲状腺形态尚可，密度不均匀，可见多发小结节样低密度灶，边界清，增强后不均匀强化。双侧甲状旁腺区见对称性结节状等密度灶，边缘光整，密度均匀，增强后轻度强化，较大者约15x9mm。气管和周围组织结构未见明显异常。颈部未见肿大淋巴结。	骨量减少，左股骨颈T值-1.3，左全髋T值-1.2，L1-L4T值-1.4	1	双侧颈动脉超声检查未见明显异常	1	164/99	164	99	15	7
楼芸	1	60	0	2018-12-11	2018-12-19	8	2	3	内镜颈部切口双侧甲状旁腺大部切除术（保留右上部分）	70	低热，37.5℃	双膝关节疼痛，较剧	150	6000	135.8	1200	23.75	38.3	449.8	9.2	254	581	1.05	7.495	3.68	6.86	1	7.444	3.13	0.027	1111	120		23.3	8	1	20分钟的初始相：双侧甲状腺显影清晰，位置、形态、大小正常，甲状腺内放射性分布欠均匀，左叶下极可见稍高放射性浓聚影。心脏及肠道显影，其余部位未见异常放射性浓聚。 2小时的延迟相：甲状腺左叶下极仍显影，心脏及肠道显影，其余部位未见异常放射性浓聚。	甲状腺双侧叶下极下方见不规则低回声结节，切面大小约15mm*10mm*14mm(左)及8mm*8mm（右），边界尚清，内回声欠均匀，CDFI显示内可见点条状血流信号。	15	双侧甲状腺大小、形态正常，边界清，甲状腺左叶密度欠均匀，内见结节样低密度影，最大者长径约8mm，增强扫描可见均匀强化。气管和周围组织结构未见明显异常。颈部未见明显肿大淋巴结。左侧甲状腺下缘结节灶，7mmx12mm，边界清楚。	h骨质疏松，左股骨颈T值-1.0，左全髋T值-1.7，L1-L4T值-3.0	0	双侧颈动脉硬化伴左侧窦部斑块形成	0	177/104	177	104	14	6
王英坚	0	58	0	2018-12-11	2018-12-19	3	0	4	辅助内镜甲状旁腺全切术+自体旁腺部分移植	115	发热37.7	无	200	6000	298.8	1200	16.64	41	797.6	6.4	427	463	1.16	7.45	4.9	5.83	1	7.313	3.42	0.048	320.7	124		120	7924	3	甲状旁腺显像示： 甲状腺双叶上下极（以双叶下极明显，尤其是右叶下极）摄取MIBI增高灶，考虑为甲状旁腺来源病灶，甲状旁腺增生首先考虑。	双侧下部甲状旁腺增生		甲状腺左叶低密度结节，请结合其它检查。双侧下部甲状旁腺增生	左股骨颈T值-1.4，左全髋T值-0.4，L1-L4T值0.6	1	双侧颈动脉硬化伴多发斑块形成	0	154/78	154	78	16	7
汪钧	0	38	0	2018-12-12	2018-12-20	3	1	4	双侧甲状旁腺全切	129	无	无		4001	239.9	702.5	12.23	44	741.5	7.64	283	134	0.93			6.13	1	7.359	3.93			94	4.8	12.8	155	2	20分钟的初始相：双侧甲状腺显影清晰，位置、形态、大小正常，甲状腺内放射性分布稀疏，右叶上极似可见放射性轻度浓聚影。 2小时的延迟相：甲状腺右叶上极似仍可见，其余甲状腺放射性分布明显稀疏，未见异常放射性浓聚区。	左侧甲状腺下极后方似可见低回声结节，大小约9mm*6mm*8mm，内未见血流信号。右侧甲状腺后方未见明显肿块回声。	12	双侧甲状腺弥漫性肿大，密度均匀，边界清，未见明显异常强化灶。气管和周围组织结构未见明显异常。左侧颈部及左侧锁骨下可见多枚肿大淋巴结，较大者直径约1.3cm。左侧颈部多发增粗、扭曲血管影。左侧甲状腺后下缘可疑结节灶，10mmx12mm大小。					146/100	146	100	14	6
许利君	1	68	1	2019-01-02	2019-01-04	2	0	4	甲状旁腺全切术+前臂种植	105	发热38.5℃	无	120	6000	204.8	1200	10.02	40.1	918.2	3.93	376	275	0.76	7.401	3.1	3.43	0	7.389		0.044	102.6	96	1.3	79.1	169	2	双侧甲状腺显影清晰，位置、形态、大小正常，甲状腺内放射性分布欠均匀，双叶甲状腺中下极分别可见稍高放射性浓聚影，以中部为著。2小时的延迟相：双叶甲状腺中下极仍可见稍高放射性浓聚影，以中部为著，其余部分放射性分布减退。	双侧甲状腺中部后方可见低回声结节，部分切面与甲状腺分界不清，切面大小分别约15mm*9mm*12mm（左），19mm*9mm*12mm（右），边界尚清，内回声不均匀，CDFI显示结节内血流信号丰富。	19	两侧甲状旁腺不同程度体积增大，边界清，较大位于右下 极，大小约14mm*18mm*18mm，增强后不均匀强化，可见更 低密度灶。	骨量减少，左股骨颈T值-1.1，左全髋T值-1.6，L1-L4T值-0.6	1	双侧颈动脉硬化	0	125/85	125	85	7	5
陈加生	0	45	0	2019-01-04	2019-01-08	11	0	4	甲状旁腺全切术4枚+前臂种植	115	无		150	6000	149.3	1200	16.3	41.7	709.4	7.77	224	358	0.93		4.89	6.88	1	7.296	2.45	0.005	32.8	128	1.3		593	3	20分钟的初始相：双侧甲状腺显影清晰，位置、形态、大小正常，甲状腺内放射性分布欠均匀，双叶下极（右侧明显）可见稍高放射性浓聚影。2小时的延迟相：甲状腺双叶下极（右侧明显）仍显影，其余部分放射性分布减退。	甲状腺左叶背侧见数个低回声结节，切面大小分别约11mm*5mm（上极）、12mm*6mm（下极）、11mm*5mm（中部），边界尚清，内回声欠均匀，CDIF显示内血流信号丰富。甲状腺右叶背侧及下方见低回声结节，切面大小约28mm*13mm*16mm（背侧）、13mm*7mm（下方），边界尚清，内回声欠均匀，CDFI显示内血流信号丰富。	28	双侧甲状腺大小、形态大致正常，右侧叶局部轮廓稍欠规 则，密度尚均匀，边界清，未见明显异常强化灶。右侧叶后 方可见类圆形小结节，大小约13*11mm，增强后轻度强化。 左侧甲状腺后方可见稍小结节。	骨密度正常，左股骨颈T值0.6，左全髋T值1.0，L1-L4T值3.2	2	双侧颈动脉硬化伴右侧斑块形成	0	119/83	119	83	11	7
李金祥	0	56	0	2019-01-11	2019-01-11	7	0	4	双侧甲状旁腺全切+右前臂甲状旁腺移植术	210	发热38.2℃	右肩关节疼痛，右肩关节一骨性包块	150	6000	200.5	1200	32.28	33.9	895.2	5.68	477	436	1.08	7.398	4.64	6.63	1	7.248	2.16	0.134	754.5	77		175.3	3054	3	20分钟的初始相：双侧甲状腺显影清晰，位置、形态、大小正常，甲状腺内放射性分布欠均匀，右叶中下极、左叶中极、左叶下极均可见稍高放射性浓聚影。2小时的延迟相：甲状腺右叶中下极、左叶中极、左叶下极仍显影，其余部分放射性分布减退。	甲状腺双叶后方均可见偏低回声团，大小分别约20mm*13mm（右下），9mm*10mm（左下），界清，形态尚规则。	20	右侧甲状腺后下极见结节状等密度灶，大小约 17mm*20mm，CT值约36HU，增强呈明显均匀强化，与甲状腺 分界欠清。	骨密度正常，左股骨颈T值-0.9，左全髋T值-0.7，L1-L4T值1.6	2	双侧颈动脉硬化伴双侧斑块形成	0	175/89	175	89	12	10
艾秋连	1	50	0	2019-04-03	2019-04-11	9	0	4	甲状旁腺全切+左前臂甲状旁腺移植术	65	无	双下肢酸胀	180	6000	179.3	1200	26.42	35.2	899	3.92	491	531	1.16	7.402	3.42	5.7	1	7.276	14.32	0.035	165.5	127	14.3		4222	3	0分钟初始相：双侧甲状腺显影清晰，位置、形态、大小正常，甲状腺内放射性分布欠均匀，左叶上极、左叶下极、右叶中上极、右叶下极可见稍高放射性浓聚影。2小时延迟相：甲状腺左叶上极、左叶下极、右叶中上极、右叶下极仍显影，其余部分放射性分布稍减退；3小时延迟相：甲状腺左叶上极、左叶下极、右叶中上极、右叶下极仍显影，其余部分放射性分布明显减退。	甲状腺右上叶双侧甲状旁腺区可见枚偏低回声结节，大小分别约11mm*6mm*11mm（右侧下位，甲状腺下极后方），15mm*8mm*13mm（右侧上位，甲状腺上极后方），14mm*8mm*10mm（左侧上位，甲状腺峡部水平后方），16mm*7mm*12mm（左侧下位，甲状腺下极下方），形态尚规则， 边界尚清，内可见钙化斑，CDFI：其内未见明显血流信号。	16	甲状腺双侧叶下方见结节状稍低密度影，可见轻 度强化。	骨量减少，左股骨颈T值-1.9，左全髋T值-1.7，L1-L4T值-1.6	1	双侧颈动脉硬化伴右侧斑块形成	0	144/85	144	85	12	4
朱爱珠	1	57	0	2019-04-21		7	0	4	甲状旁腺全切术4枚+前臂种植	110	发热38.4℃	脚痛气急						35.4	925.1	3.71	537	181	1.23	7.48	3.99	4.5	0	7.181		0.082	1244.4	110	1.3	32			20分钟的初始相：双侧甲状腺显影清晰，位置、形态、大小正常，甲状腺内放射性分布欠均匀，左叶中下部、右叶中下部可见稍高放射性浓聚影。2小时的延迟相：甲状腺左叶中下部、右叶中下部仍可见放射性浓聚，以右叶中下部为著，其余部分放射性分布减退。	甲状腺左右叶中下部后方、下极下方内各可见一低回声结节，较大的切面大小约11mm*8mm（左上位），10mm*8mm（左下位），19mm*10mm（右上位），16mm*4mm（右下位），边界尚清，内回声欠均匀，CDFI显示点条状血流信号。	19	两侧甲状腺后缘结节灶，左侧5mmx8mm大小，右侧 10mmx14mm大小，边界清楚，有强化。	骨质疏松，左股骨颈T值-3.0，左全髋T值-2.6，L2-L3T值-2.9	0	双侧颈动脉硬化伴左侧斑块形成	0	160/88	160	88	17	5
王建锋	0	36	1	2019-04-23		5.5	0	4	双侧甲状旁腺切除+自体移植术(左上、左下、右上、右下)	80		右肩部感疼痛（肩部X片：右侧锁骨肩峰端骨质异常，考虑肾性骨病改变）	100	6000	166.8	1200	17.62	26.4	1291.2	3.37	437	221	0.85		4.24	5.27	0	7.334		0.009	60.6	84	44	74.6	187	2	20分钟的初始相：双侧甲状腺显影清晰，位置、形态、大小正常，甲状腺内放射性分布欠均匀，左叶中上极、右叶中上极、左叶下极、右叶下极可见稍高放射性浓聚影。2小时的延迟相：甲状腺左叶中上极、右叶中上极、左叶下极、右叶下极放射性分布稍减退，其余部分放射性分布明显减退。	双侧甲状腺背侧区域可见低回声团，大小约12mm*10mm（右侧甲状腺背侧区域下极），19mm*11mm（右侧甲状腺背侧区域），19mm*8mm（左侧甲状腺背侧区域），边界清，内回声不均，CDFI显示未见明显血流信号。	19	双侧甲状腺后方可见4枚结节状软组织密度影，最大者直径 12mm，部分伴钙化，边界清，增强扫描强化明显，且密度 低于正常甲状腺组织。	骨量减少，左股骨颈T值-1.7，左全髋T值-1.8，L1-L4T值-0.5	1	双侧颈动脉硬化伴左侧斑块形成	0	146/94	146	94	17	7
楼文高	0	61	0	2019-05-24		14	1	4	甲状旁腺全部切除术	100	无	皮肤瘙痒	100	6000	176.6	1200	24.31	37.9	795.5	5.57	284	472	0.93	7.434	4.27	5.23	0	7.349		0.018	52.6	124	2.5				20分钟的初始相：双侧甲状腺显影清晰，位置、形态、大小正常，甲状腺内放射性分布欠均匀，右叶上极、左叶中极可见稍高放射性浓聚影。2小时的延迟相：甲状腺右叶上极、左叶中极仍显影，其余部分放射性分布减退。	双侧甲状腺背侧区可见低回声团，大小约20mm*11mm*16mm（右侧），9mm*5mm（右侧下极），18mm*14mm*14mm（左侧），12mm*5mm（左侧下极），边界尚清，内部回声尚均匀，内见弧形强光斑，CDFI显示团块内点条状血流信号。	20	双侧甲状腺大小、形态正常，密度均匀，边界清，未见明显 异常强化灶。气管和周围组织结构未见明显异常。颈部未见 肿大淋巴结。两侧甲状腺后缘结节灶，左侧11mmx14mm大 小，右侧10mmx7mm大小，边界清楚，增强扫描可见强化。	骨量减少，左股骨颈T值-1.5，左全髋T值-0.9，L1-L4T值0.2	1	双侧颈动脉硬化伴多发斑块形成	0	142/88	142	88	8	4
童仙会	0	43	0	2019-05-25		8	0	4	甲状旁腺全切术4枚+前臂种植	115	无	右膝关节疼痛	100	6000	269.7	1200	10.58	33.4	988.1	4.54	452	262	1.23	7.362	3.62	3.4	0	7.394		0.024	193.8	123	1.3				双侧甲状腺显影清晰，位置、形态、大小正常，甲状腺内放射性分布欠均匀，左叶下极、右叶中极可见稍高放射性浓聚影。颈部及胸部其他区域未见明显异常放射性聚集。2小时的延迟相：甲状腺左叶下极、右叶中极仍显影，其余部分放射性分布减退。颈部及胸部其他区域未见明显异常放射性聚集。	于左侧甲状腺下极下方探及2个紧密相连的低回声结节，大小约13mm*11mm*11mm（体积约0.82）、9mm*9mm*9mm（体积约0.38），内部血流信号较丰富。于右侧甲状腺中部背侧见一个低回声结节，大小约12mm*5mm*7mm（体积约0.36），边界清，呈分叶状，内部回声均匀，可见条状血流信号。	13	左侧甲状腺后下缘可见异常密度结节，大小约11*10mm，边界清，密度均匀，未见强化，增强后中度强化；右侧甲状旁腺结节大者自己约6mm。	骨密度正常，左股骨颈T值0.8，左全髋T值-0.5，L1-L4T值-0.4	2			133/85	133	85	18	7
牛海超	0	29	0	2019-06-21		4	0	5	甲状旁腺全切术5枚+前臂种植	120	发热38.2℃	无	100	6000	142.1	528.7	15.51	50.1	865.4	5.74	583	86	0.75	7.484	3.59	3.7	0	7.306		0.001	<10.0	104	1.3	34.2	0	0	20分钟的初始相：双侧甲状腺显影清晰，位置、形态、大小正常，甲状腺内放射性分布欠均匀，左叶上极、左叶中部、左叶下方、右叶上极、右叶下方可见稍高放射性浓聚影，以左叶下方为著。2小时的延迟相：甲状腺左叶上极、左叶中部、左叶下方、右叶重上极、右叶下方仍显影，以左叶下方为著，其余部分放射性分布减退。	双侧甲状旁腺区域可见低回声结节，大小分别约13mm*5mm（右侧叶中部背侧），12mm*6mm（右侧叶下极），13mm*5mm（左侧叶中部背侧，低回声结节内见极低回声区），14mm*9mm（左侧叶下极下方近锁骨上，低回声结节内见数个极低回声区），边界清，内见点条状血流信号。	14	甲状腺左叶后下方见一结节状稍低密度影，大小约 11×8mm，增强后可见病灶明显尚均匀强化（平扫CT值约 28HU，动脉期CT值约117HU，静脉期CT值约50HU）。	骨密度正常，左股骨颈T值-0.6，左全髋T值-0.8，L1-L4T值-0.6	2			111/80	111	80	12	8
董雪良	0	69	0	2019-06-28	2019-07-02	12	0	4	腔镜辅助双侧甲状旁腺全切+组织筋膜瓣成形+右前臂自体甲状旁腺移植术	105	心悸房扑	左下拇趾疼痛发红，皮肤破溃	100	2685	263.6	534.2	17.63	37.3	1101.8	3.67	654	91	1.04	7.409	4.4	5.59	1	7.392	7.45	0.094	175.6	117	2.4	23.4	3254	3	20分钟的初始相：双侧甲状腺显影清晰，位置、形态、大小正常，甲状腺内放射性分布欠均匀，右叶中部、右叶下极、左叶中下极可见稍高放射性浓聚影，另外右侧甲状腺下方见点状异常放射性浓聚。2小时的延迟相：甲状腺右叶中部、右叶下极、左叶中下极仍显影，另外右侧甲状腺下方仍见点状异常放射性浓聚，其余部分放射性分布减退。	双侧甲状腺旁腺区域探查可见低回声结节，大小约14mm*7mm*9mm（右侧甲状腺中部背侧，容积约0.46ml），12mm*8mm*9mm（右侧甲状腺下部背侧，容积约0.45ml），12mm*9mm*8mm（左侧甲状腺中下部背侧，内可见粗大钙化斑，容积约0.45ml），13mm*7mm*10mm（左侧甲状腺下部背侧，容积约0.47ml），部分结节内可见点状血流信号。	14	双侧甲状旁腺区见类圆形结节影，边界清晰，较大者直径约 10.0mm，增强后中等度强化。双侧甲状腺见多发圆形稍低 密度灶，边界欠清，边缘见点状钙化影，增强后病灶低于甲 状腺实质。颈部未见肿大淋巴结。	骨密度正常，左股骨颈T值-0.5，左全髋T值-0.1，L1-L4T值0.8	2			149/77	149	77	8	4
黄献忠	1	51	0	2019-07-10	2019-07-23	12	0	4	双侧甲状旁腺切除+自体移植术	120	无	脚痛	150	6000	154.8	1200	24.47	39.9	818.3	5.56	301	289	1.06		4.71	7.65	1	7.32	3.2	0.009	65.3	104	4.2	10.5	4934	3	20分钟初始相：双侧甲状腺显影清晰，位置、形态、大小正常，甲状腺内放射性分布欠均匀，左叶中上极、左叶下极、右叶上极、右叶中极、右叶下极可见稍高放射性浓聚影。2小时延迟相：甲状腺左叶中上极、左叶下极、右叶上极、右叶中极、右叶下极仍显影，其余部分放射性分布稍减退；4小时延迟相：甲状腺左叶中上极、左叶下极、右叶上极、右叶中极、右叶下极仍显影，其余部分放射性分布明显减退；	双侧甲状旁腺区见低回声结节，切面大小约18mm*13mm*12mm（左侧甲状腺上段背侧），18mm*8mm*11mm（左侧甲状腺下段背侧），17mm*10mm、7mm*7mm（右侧甲状腺中段背侧，周边呈环状钙化），16mm*9mm*10mm（右侧甲状腺下段背侧，内见粗大强光斑），边界清，内部回声不均匀，CDFI：结节内见点条状血流信号。	18	两侧甲状腺后方见四枚结节状等密度灶，大者位于右上极， 大小约10mm*13mm，增强扫描强化均匀。双侧甲状腺大小、 形态正常，密度均匀，边界清，未见明显异常强化灶。余气 管和周围组织结构未见明显异常。颈部未见肿大淋巴结。所 见颈胸椎椎体上下缘骨密度增高。			双侧颈动脉硬化伴斑块形成	0	145/89	145	89	16	3
陆新法	0	56	0	2019-08-22		11	0	4	双侧甲状旁腺全切术+右前臂自体甲状旁腺移植	120		无	180	6000	204.2	1200	48.3	33.7	894.5	4.9	473	280	1.12	7.353	4.15	5	0	7.376		0.015	55.4	111	17.3	21.4			甲状旁腺显像示： 甲状腺右叶下极、左叶上极、下极延迟摄取MIBI灶，右叶下极为著，考虑为甲状旁腺来源病灶，甲状旁腺增生首先考虑	双侧甲状旁腺上位、下位增生		甲状旁腺多发腺瘤可能。	正常。左股骨颈T值-0.3，左全髋T值-0.6，L1-L4T值0.1	2	双侧颈动脉硬化伴双侧窦部前壁（后壁）多发斑块形成	0	135/85	135	85	14	5
阙忠明	0	53	0	2019-09-11		4	0	4	内镜经颈部切口甲状旁腺全切+甲状旁腺部分自体移植	160	声音嘶哑	皮肤瘙痒症状明显，伴双下肢关节、脚跟疼痛	150	6000	209.9	1200	29.28	37.5	822.5	5.48	348	359	0.99	7.286	4.33	5.3	0	7.284		0.047	92	115	1.3	75.5	3485	3	20分钟的初始相：双侧甲状腺显影清晰，位置、形态、大小正常，甲状腺内放射性分布欠均匀，双叶上极、双叶下方分别可见稍高放射性浓聚影。 2小时的延迟相：甲状腺双叶上极、双叶下方仍显影，其余部分放射性分布减退。	双侧上位、下位甲状旁腺区域可见低回声结节，大小分别约22mm*10mm*14mm（右侧上位）、20mm*11mm*13mm（右侧下位）、19mm*10mm*10mm（左侧上位）、24mm*8mm*16mm（左侧下位），边界清，部分呈分叶状，内回声不均匀，结节内见点条状血流信号。	24	双侧甲状腺大小、形态、密度正常，强化尚均匀。两侧甲状腺后缘及左侧下缘见结节状稍低密度灶，边界清楚，大者约16×11mm，右侧较明显，增强可见强化，强化较甲状腺弱。气管和周围组织结构未见明显异常。 颈部和双侧锁骨上多发淋巴结显示。	骨量减少，左股骨颈T值-1.1，左全髋T值-0.6，L1-L4T值-0.6	1	双侧颈动脉硬化伴多发斑块形成	0	172/112	172	112	16	7
张建平	0	47	0	2019-09-13	2019-09-20	10	0	4	甲状旁腺全切术4枚+前臂种植	125	发热38.2℃	无	100	6000	184.8	1200	27.22	42.4	735	6.44	333	138	1.07	7.335	4.5	5.6	1	7.286	6.38	0.005	31.8	124	1.3	31.6	101	2	20分钟的初始相：双侧甲状腺显影清晰，位置、形态、大小正常，甲状腺内放射性分布欠均匀，左叶下方、右叶中上极、右叶下极分别可见稍高放射性浓聚影。2小时的延迟相：甲状腺左叶下方、右叶中上极、右叶下极仍显影，其余部分放射性分布减退。	双侧甲状旁腺区可见数个低回声结节，边界清，大小分别约12mm*7mm*8mm（甲状腺右叶中部后方），18mm*8mm*7mm（甲状腺右叶下极下方，内可见粗大钙化），24mm*11mm*18mm（甲状腺左叶下极下方近胸骨上窝处，内可见粗大钙化），内部回声不均匀，CDFI显示内部点条状血流信号。	24	右侧甲状 腺后缘及左侧甲状腺下缘结节灶，左侧20mmx12mm大小，右 侧7mmx8mm、10mmx6mm大小，边界清楚，增强后轻中度强 化。	骨量减少，左股骨颈T值-1.1，左全髋T值-1.1，L1-L4T值1.3	1	双侧颈动脉硬化伴右侧多发斑块形成	0	128/94	128	94	12	5
张铭霞	1	37	0	2019-09-19		8	0	4	内镜甲状旁腺全切除术+自体旁腺移植术	95	发热38.5℃，考虑感染		100	6000	212.3	1200	12.07	36.9	715.2	5.49	323	163	1.79	7.326	4.7	5.1	0	7.315		0.004	207.9	85	1.5		401	3	20分钟的初始相：双侧甲状腺显影清晰，位置、形态、大小正常，甲状腺内放射性分布欠均匀，左叶中上极、右叶上极可见稍高放射性浓聚影。2小时的延迟相：甲状腺左叶中上极、右叶上极仍显影，其余部分放射性分布减退。	甲状腺双侧叶背侧可见偏低回声结节，大小分别约20mm*11mm*13mm（左侧叶中部背侧），31mm*13mm*14mm（右侧叶中上部背侧），边界清，形态欠规则，CDFI:周边及内部可见点条状血流信号。	31	甲状腺双叶中下部见低密度灶，左侧大小约 15mm*12mm，内有钙化，右侧大小约15mmx10mm，边界清 楚，增强后明显强化强化。	骨量减少，左股骨颈T值-1.7，左全髋T值-1.2，L1-L4T值-1.4	1			149/81	149	81	5	4
林松林	0	46	0	2019-10-30	2019-11-11	6	0	4	双侧甲状旁腺切除+自体甲状旁腺移植术	60	发热38.1℃	膝痛1周	120	6000	185.4	1200	29.28	38.4	922.1	4.46	515	206	0.97	7.348	4.29	5.59	1	7.379	16	0.004	11	117	13.3	98			20分钟的初始相：双侧甲状腺显影清晰，位置、形态、大小正常，甲状腺内放射性分布欠均匀，甲状腺右叶上极、右叶下极、左叶上极、左叶下极分别可见稍高放射性浓聚影。2小时延迟相：甲状腺右叶上极、右叶下极、左叶上极、左叶下极仍显影，以左叶下极为著，其余部分放射性分布减退。3小时延迟相：甲状腺右叶上极、右叶下极、左叶上极、左叶下极仍显影，以左叶下极为著，其余部分放射性分布明显减退。	右侧甲状腺背侧上位及下位可见多个低回声区，较大的大小约15mm*8mm（下位），边界清晰，内回声欠均匀。左侧甲状腺背侧可见多个低回声，较大的大小约20mm*11mm（下位），16mm*8mm（上位）边界清晰，内回声欠均匀。	20	左侧甲状腺后缘见肋圆形稍低密度灶，边清光整，大小约 10*19mm。CT值58Hu，与周围结构分界欠清，病灶内部密度 稍不均匀，增强后病明显强化，但低于周围甲状腺组织。两 侧甲状腺后方见类似密度结节灶。					151/96	151	96	15	4
柯梅英	1	61	0	2020-04-26		5	0	4	腔镜辅助双侧甲状旁腺全切+左前臂自体旁腺移植	80	无	无	120	5103	300	1200	37.77	37.5	768.5	4.62	430	175	1.01	7.45	3.89	4.7	0	7.338		0.054	76.7	92	7.4	11.8			20分钟的初始相：双侧甲状腺显影清晰，位置、形态、大小正常，甲状腺内放射性分布欠均匀，右叶上极、右叶下极、左叶上极可见稍高放射性浓聚影。2小时的延迟相：甲状腺右叶上极、右叶下极、左叶上极仍显影，其余部分放射性分布减退；3小时延迟相：甲状腺右叶上极、右叶下极、左叶上极仍显影，其余部分放射性分布明显减退。	双侧甲状腺背侧见数个不均回声结节，较大的大小分别约18mm*11mm*10mm（左侧上位）、8mm*7mm*9mm（左侧下位，近锁骨处）、21mm*9mm*17mm（右侧上位）、12mm*7mm*10mm（右侧下位），边界尚清，内回声不均，CDFI显示内血流信号丰富。	21	双侧甲状腺大小、形态未见明显异常，内见散在细小结节， 最大者位于右叶中下部，最大径约6.3mm，轻度强化。双侧 甲状腺后缘上缘结节灶，左侧大小约12mmx8mm，局部伴钙 化，右侧大小约8mmx15mm，边界清楚，不均匀强化，右下 后缘亦见小结节，最大径约12mm。双侧I区见小淋巴结显 示。			双侧颈动脉硬化伴斑块形成	0	152/66	152	66	6	4
姜敏敏	0	36	0	2020-05-08		7	0	4	甲状旁腺全部切除术+甲状旁腺移植术	75	无	无	120	6000	300	1200	12.99	37.3	1077.3	4.23	513	240	0.92		4.37	4.6	0	7.299		0.016	152.2	121			1419	2	20分钟的初始相：双侧甲状腺显影清晰，位置、形态、大小正常，甲状腺两叶放射性分布欠均匀。2小时的延迟相：甲状腺左叶上部、左叶下方、右叶上部、右叶下部仍显影，其余部分放射性分布减退。	双侧甲状旁腺区域可见低回声及高回声结节，大小分别为4mm*3mm*3mm（左上）、7mm*10mm*7mm（左下）、4mm*2mm*3mm（右上）、12mm*11mm*13mm（右下），边界尚清，内可见点状血流信号。	13	甲状腺右侧叶见一类圆形低密度灶，边界尚清，大小约 10*6mm，增强后渐近性强化，但强化程度低于甲状腺实 质。甲状腺左叶内见4mm低密度结节影，增强后显著强化。 气管和周围组织结构未见明显异常。颈部未见肿大淋巴结。 所示左侧甲状腺下极见10*6mm结节影，边界清，增强后明 显强化。	骨密度正常,左股骨颈T值-0.9，左全髋T值0.3，L1-L4T值-0.8	2	右侧颈动脉窦部斑块形成	0	138/97	138	97	12	5
陈晓峰	0	42	0	2020-06-12		12	0	4	右甲状腺癌根治+甲状旁腺切除术+甲状旁腺组织再植入	150	解多次水样便	无	120	6000	204.9	1200	34.22	38.7	992	4.56	337	220	0.95	7.46	4.81	5.3	0	7.341		0.011	89.8	108		52.1			20分钟的初始相：双侧甲状腺显影清晰，位置、形态、大小正常，甲状腺内放射性分布欠均匀，左叶上部、左叶下部、右叶上部、右叶下部可见稍高放射性浓聚影。2小时的延迟相：甲状腺左叶上部、左叶下部、右叶上部、右叶下部仍显影，其余部分放射性分布减退。	左侧下位甲状旁腺区可见低回声结节，位于左侧甲状腺下极后方，大小约25mmx13mmx12mm，边界清，分叶状，内部呈低回声，可见环形钙化。左侧上位甲状旁腺区可见低回声结节，位于左侧甲状腺中部后方，大小约15mmx14mmx10mm，边界清，内部呈低回声，可见环形钙化。右侧下位甲状旁腺区可见多发低回声结节，位于右侧甲状腺下极、下方、锁骨上方区域，较大的大小约23mmx14mmx9mm，边界清，分叶状，内部呈低回声，可见环形钙化，余结节大小分别约9mmx5mm、8mmx6mm、9mmx5mm、6mmx4mm，内部呈偏低回声或中等回声，未见明显钙化。右侧上位甲状旁腺区可见低回声结节，位于左侧甲状腺中部后方，大小约13mmx10mmx7mm，边界清，内部呈低回声，未见明显钙化。	25	双侧甲状腺大小、形态正常，密度均匀，边界清，左右叶内 见数个长径不足5mm的小类圆形低密度影，增强扫描强化不 明显。甲状旁腺区见最大径小于14.2mm的结节状低密度 影，部分边缘钙化，边界清，增强扫描见不均匀强化，气管 和周围组织结构未见明显异常。颈部见多个小淋巴结显示。	骨量减少,左股骨颈T值-1.1，左全髋T值-1.5，L1-L4T值-0.9	1			134/90	134	90	18	12
金国强	0	49	1	2020-07-06		8	0	4	甲状旁腺全部切除术+自体移植术	115	发热37.3℃	皮肤瘙痒		6000	300	1200	19.77	33.2	1129.6	3.76	431	199	0.82	7.391	3.59	3	0	7.359		0.036	126	82	0.7	66.7			20分钟的初始相：双侧甲状腺显影清晰，位置、形态、大小正常，甲状腺内放射性分布欠均匀，双叶中上极、下极可见稍高放射性浓聚影。2小时的延迟相：甲状腺双叶下极仍显影，其余部分放射性分布减退。		16	双侧甲状腺后下方结节，右侧部分钙化，左侧较大，最大径 约16mm。气管和周围组织结构未见明显异常。颈部未见肿 大淋巴结。			双侧颈动脉硬化伴多发斑块形成	0	137/75	137	75	17	6
石百星	1	48	0	2020-09-17	2020-09-25	10	0	3	9-25内镜辅助下双侧甲状旁腺切除（左上、左下、右侧融合1枚）+部分甲状旁腺手臂移植，12-01行右侧射频消融术	285	咳嗽	关节痛，皮肤瘙痒	180	6000	164.4	1200	34.66	35.3	511.8	7.95	244	486	1.03	7.461	4.33	4.6	0	7.337		0.005	370	99		87			甲状腺右叶中部、左叶上部、左叶下方、右叶下方延迟摄取示踪剂灶，考虑甲状旁腺来源，甲状旁腺增生首先考虑，功能以右叶中部为著。	双侧甲状腺后方及下方可见低回声结节，边界清，大小分别约7mm*4mm*5mm（左上位），13mm*7mm*10mm（（左下位，近胸骨窝），33mm*11mm*16mm（右上位），14mm*8mm*12mm（右下位，近胸骨窝），内部回声不均匀，部分内可见钙化灶，CDFI显示内部点条状血流信号。	33	甲状腺形态稍饱满，增强后局部强化欠均，左侧甲状腺中部 前份可见微小稍低强化结节，边界欠清，直径约4mm。右侧 甲状腺下极边缘旁可见稍低密度结节，增强后低强化，大小 约15mm*6mm，似呈两枚结节融合状，与甲状腺下缘分界不 清。	骨量减少，左股骨颈T值-0.7，左全髋T值-1.3，L1-L4T值0.6	1			137/94	137	94	13	5
潘华娟	1	74	0	2020-09-08	2020-09-14	7	0	2	9-14双侧甲状旁腺全部切除术（左1右1）+甲状旁腺自体移植术	145	血象高	无		6000	182.2	745.5	21.53	38.4	650.8		400	118	1.13	7.441	3.75	6.3	1	7.298		0.139	595.9	108		13.1			甲状腺内较大延迟摄取示踪剂灶，考虑甲状旁腺来源，甲状旁腺瘤样增生可能大。	左侧上位甲状旁腺区低回声结节，边界清，内回声欠均匀，大小约14mm*6mm*9mm，血流丰富；左侧下位甲状旁腺区低回声结节，边界清，内回声欠均匀，大小约12mm*7mm*17mm，内见点状血流信号。右侧上位甲状旁腺区低回声结节，边界清，内回声欠均匀，大小约7mm*6mm*5mm，血流丰富；右侧下位甲状旁腺区低回声结节，该结节依次跨过气管、食管，到达对侧，延续至食管后方，边界清，内回声欠均匀，显示部分大小约35mm*13mm*13mm，内见点状血流信号。	35	双侧甲状腺大小、形态正常，密度欠均匀，边界清，未见明 显异常强化灶。气管后方可见两枚结节状影，强化不均匀， 部分病变内可见低密度影，较大者短径约13mm。周围组织 结构未见明显异常。余颈部未见肿大淋巴结。			双侧颈动脉硬化伴双侧斑块形成	0	148/69	148	69	20	14
杨祚根	0	46	0	2020-11-06	2020-11-13	5	0	4	11-13行双侧甲状旁腺腺瘤切除术（4枚）+甲状旁腺移植术	120	感染，炎症指标高，头孢呋辛抗感染	双足底疼痛2年余	200	6000	105.1	1200	41.83	33.9	1086.7	4	617	899	0.87	7.465	6.56	6.18	1	7.266	2.33	0.027	1170	55		106.6			甲状腺左叶上极、左叶下极、右叶上极、右叶下极延迟摄取MIBI灶，考虑为甲状旁腺来源病灶，甲状旁腺增生首先考虑，功能以左叶下极为著。								137/70	137	70	15	8
朱祖良	0	53	0	2020-11-11	2020-11-20	10	0	4	11-20双侧甲状旁腺肿瘤切除术（4枚）+甲状旁腺自体移植术	110	心功能差转ICU，高钾	无	150	6000	162.2	1200	27.62	33.2	554.7	8.95	292	311	1.02	7.438	4.67	6.32	1	7.283	2.25	0.024	3517	114	7.7	91.1			甲状腺右叶中部和下极、左叶中部延迟摄取示踪剂灶，考虑为甲状旁腺来源病灶，甲状旁腺增生可能，建议结合颈部增强CT检查。	甲状腺左叶下极下方、右叶中部及下部后方可见数个低回声结节，其中较大的大小分别约7mm*3mm（左叶下极下方），5mm*3mm（右叶中部后方）、13mm*8mm（右叶下部后方），边界尚清，形态不规则，CDFI内见点状血流信号。							95/66	95	66	17	8
周桔仙	1	68	1	2020-12-07	2020-12-11	7	0	4	12-11甲状旁腺全部切除术+ 甲状旁腺左前臂自体移植（4枚）	100	发热38℃，特治星抗感染，频发房颤，声音稍低	无	100	4180	300	1200	16.45	33.9	781.9	4.42	363	231	0.78	7.455	3.6	3.3	0	7.317		0.042	1449.3	107		102.5				双侧甲状旁腺增生，大小约15mm*6mm*9mm（右上位），11mm*7mm*8mm（右下位），13mm*6mm*10mm（左上位），12mm*10mm*10mm（左下位）。	15	甲状腺肿大，密度欠均匀，内见多发低密度结节影及致密 影，边界尚清，增强见轻中度强化，其余颈部结构未见明显 异常。颈部未见明显肿大的淋巴结。					109/61	109	61	11	7
蒋洪清	0	55	0	2021-01-19	2021-01-29	9	0	4	1-29行双侧甲状旁腺全切+自体移植术（4枚）	95	高钾	脚后跟疼痛伴小腿麻木	100	6000	171.9	1200	28.48	34.3	1025	4.17	342	156	0.95	7.449	5.27	6.22	1	7.327	13.07	0.005	122.4	91	1.3	2.2	1142	3	甲状腺左叶中上部、右叶中下部延迟摄取示踪剂增高，甲状旁腺腺瘤可能，建议进一步检查。	甲状腺右侧叶下极甲状腺后方见两个偏低回声结节，大小约19mm*12mm（右叶下极后方）， 12mm*10mm（右叶下极后方），10mm*5mm(左叶，下极下方)，7mm*4mm(左叶，中部后方)， 8mm*5mm(左叶，中部后方)，边界清晰，形态欠规则，内回声不均匀，内血供稍丰富。	19	甲状腺右侧叶后下方可见大小不等结节影，较大者大小约 14mm×12mm，边缘见线样高密度影，增强扫描中等度强 化，边缘强化稍明显。甲状腺右侧叶另见多发小结节状稍低 密度影，部分位于包膜下，较大者径约6.3mm，增强扫描中 度强化。	骨密度正常，左股骨颈T值-0.9，左全髋T值-0.3，L1-L4T值0.4	2	双侧颈动脉硬化伴右侧颈动脉多发斑块形成	0	157/80	157	80	14	5
张子连	1	72	0	2021-03-16	2021-03-19	7	0	4	3-19行双侧甲状旁腺部分切除术+甲状旁腺自体移植术（4枚）	75	发热38.1℃，咳嗽咳痰	下肢酸痛，足尖刺痛	200	4203	149.6	848.5	16.94	36.3	499.6	7.61	307	1851	0.91	7.37	4.26	4.8	0	7.347		0.009	53.3	86	2.1	28.1	98	1		左侧甲状旁腺后方探及两枚低回声结节，位于甲状腺左叶下极后方，大小约 13mm*7mm*12mm（下组），14mm*8mm*10mm（上组），呈椭圆形，形态规则，边界清，内回声 不均，可见暗区，可见点条状血流信号。 右侧甲状旁腺区探及两枚低回声结节，位于甲状腺右叶下极后方，大小约 14mm*10mm*11mm（下组），10mm*6mm*14mm（上组），呈椭圆形，形态规则，边界清，内回声 不均，可见暗区，可见点条状血流信号。	14	双叶甲状腺内可见低密度结节，较前大小约10*8mm，增强 扫描可见强化，强化幅度低于周围甲状腺组织，甲状腺左叶 后缘可见低密度灶，呈多房囊状，实性部分可见持续强化； 甲状腺右叶后缘可见稍低密度灶，可见中度持续强化，较大 者大小约15*11mm。	骨质疏松，左股骨颈T值-2.2，左全髋T值-2.7，L3-L4T值-2.9	0			170/92	170	92	9	6
刘晓琴	1	36	1	2021-04-13	2021-04-21	0.66	0	3	腔镜辅助下双侧甲状旁腺全部切除术(双侧上极和左下，右下未找到)；甲状旁腺自体移植术	120	少量咳嗽、咳痰，头孢抗感染，术区水肿，PTH高，考虑甲状旁腺残留可能，B超提示右侧甲状腺内异位甲状旁腺，2月后再行射频消融术	无	200	6000	187.9	1200	5.7	26.3	642.1	6.33	323	587	0.82	7.406	4.15	6.44	1	7.386	3.38	0.004	41.5	106			0	0	双侧甲状腺下极延迟摄取示踪剂稍增高，甲状旁腺来源考虑，甲状旁腺增生可能。	右下位、左下位、左上位甲状旁腺区各可见一枚偏高回声结节，大小分别约13mm*11mm*5mm、 16mm*7mm*6mm、7mm*3mm*2mm，内血流信号较丰富。	16	甲状腺右叶右下后方、左叶下方结节 影，考虑甲状旁腺增生可能	骨质疏松，左股骨颈T值-1.4，左全髋T值-1.9，L1-L4T值-3.2	0	双侧颈动脉超声检查未见明显异常	1	135/98	135	98	14	6
柯美华	1	64	0	2021-05-16	2021-05-21	7	0	4	双侧甲状旁腺部分切除术+左侧胸骨后甲状腺病损切除术+筋膜组织瓣成形术+甲状旁腺自体移植术	142	无	双下肢行走后疼痛4月	200	6000	300	1200	19.29	34.9	517	7.43	411	686	1.01	7.351	4.96	6.73	1	7.33	2.82	0.154	1866.1	99	14.7		3849	3	30分钟的初始相：双侧甲状腺显影清晰，位置、形态、大小正常，甲状腺内放射性分布均匀，未见异常放射性浓聚或稀疏缺损区。2小时的延迟相：右侧甲状腺下部及左侧甲状腺中下部放射性分布略浓聚影，其余部位甲状腺放射性分布明显稀疏，未见异常放射性浓聚区。3小时的延迟相：右侧甲状腺下部及左侧甲状腺中下部仍可见放射性分布略浓聚影，其余部位甲状腺放射性分布进一步稀疏，未见异常放射性浓聚区。	双侧上位、下位甲状旁腺区域可见偏低回声结节，其中右侧上部大小约10mm*6mm右侧下部大 小约14mm*9mm，左侧上部大小约29mm*23mm*49mm，左叶下部大小约13mm*10mm边界清，形态不 规则，部分呈分叶状，回声不均匀，CDFI显示结节内见点条状血流信号。		甲状腺性肿大，形态不规则，密度不均匀，甲状腺左叶见一 高密度结节影，几乎占据整个左叶，最大切面大小约 26*25mm，内见囊性低密度影，并隐约可见分隔影，增强后 中度不均强化，部分区域无强化；甲状腺右叶可见一致密 影，增强无明显强化。另甲状腺右叶可见多发低密度小结节 影，增强后无明显强化。	严重骨质疏松,左股骨颈T值-4.2，左全髋T值-4.3，L1-L4T值-4.1	0	双侧颈总、颈内、颈外动脉硬化伴多发斑块形成	0	166/720	166	72	15	4
洪运良	0	53	0	2021-07-07	2021-07-16	10	1	4	7-16双侧甲状旁腺全部切除术+筋膜组织瓣成形术（右上、右下、左上、左下）+7-21冷冻保存后甲旁腺组织自体移植	95	无	偶有关节疼痛及皮肤瘙痒	110	6000	206.1	1200	34.03	38.5	972.7	4.46	515	165	1.13	7.312	5.17	6.15	1	7.302	2.75	0.016	113.2	105	3.4	5.4	7896	3	30分钟的初始相：双侧甲状腺显影清晰，位置、形态、大小正常，甲状腺内放射性分布欠均匀，双侧甲状腺中上部见放射性分布略浓聚影。2小时的延迟相：双侧甲状腺中上部见放射性分布略浓聚影，其余甲状腺放射性分布明显稀疏，未见异常放射性浓聚区。3小时的延迟相：双侧甲状腺中上部见放射性分布略浓聚影，其余甲状腺放射性分布进一步稀疏，未见异常放射性浓聚区。	双侧甲状腺后方可见低回声团，大小分别约16mm*12mm（左），16mm*10mm（右，内见环形强 光斑），边界清，CDFI见点条状血流信号。		双侧甲状腺后部可见低密度结节，与甲状腺关系密切，大小 约14mm*10mm（右）、13mm*8mm（左），边界清，可见轻度 较均匀强化。	骨量减少，左股骨颈T值-2.0，左全髋T值-1.7，L1-L4T值-0.7	1	双侧颈动脉硬化伴多发斑块形成	0	121/71	121	71	14	5
项有起	0	67	0	2021-07-08	2021-07-14	11	0	4	甲状旁腺病损切除术+甲状旁腺移植术+筋膜组织瓣成形术(左上、左下、右上、右下)	140	声音嘶哑	胸廓变形	100	6000	300	1200	28.98	29.9	746.5	5.93	493	356	1.11	7.342	4.9	6.46	1	7.313	5.82	0.026	441.9	119	2.2	48.7			30分钟的初始相：双侧甲状腺显影清晰，位置、形态、大小正常，甲状腺内放射性分布欠均匀，双侧甲状腺下极放射性分布略浓聚影。2小时的延迟相：双侧甲状腺下极放射性分布略浓聚影，其余部位甲状腺放射性分布明显稀疏，未见异常放射性浓聚区。3小时的延迟相：双侧甲状腺下极仍可见放射性分布略浓聚影，其余部位甲状腺放射性分布进一步稀疏，未见异常放射性浓聚区。	双侧甲状腺中段背侧探及低回声结节，切面大小分别约12mm*11mm*11mm（右侧） 8mm*7mm*8mm（左侧），边界尚清，形态规则，内回声尚均匀，CDFI：内部未见明显血流信 号。		双侧甲状腺大小、形态正常，密度欠均匀，右叶见一低密度 结节，大小约4.5mm×4mm，边缘尚清，增强扫描中等度强 化，强化程度低于甲状腺实质。双侧甲状旁腺体积增大，右 侧大小约9*9.8mm，左侧约8*10mm，右侧甲状旁腺较对侧密 度减低，增强强化程度低于对侧。	骨质疏松，左股骨颈T值-3.4，左全髋T值-3.2，L1-L4T值-1.4	0	双侧颈动脉硬化伴多发斑块形成	0	116/70	116	70	13	7
刘芳	1	44	0	2021-07-06	2021-07-16	6	1	4	双侧甲状旁腺全部切除术；双侧甲状腺癌根治术+筋膜组织瓣成形术(右下右上左上左下)+冷冻保存后甲旁腺组织前臂自体移植	175	声音嘶哑，颈部压迫感，肢体麻木反复低钙再入院	偶有心慌，怕热多汗	200	6000	164.5	1200	16.01	36.1	914.1	3.93	494	768	0.9	7.355	5.41	6.7	1	7.313	3.13	0.004	194.7	105	2.6	5.6	269	2	30分钟的初始相：双侧甲状腺显影清晰，位置、形态、大小正常，甲状腺内放射性分布均匀，未见异常放射性浓聚或稀疏缺损区。2小时的延迟相：右侧甲状腺中下部及左侧甲状腺中下部放射性分布略浓聚影，其余部位甲状腺放射性分布明显稀疏，未见异常放射性浓聚区。3小时的延迟相：右侧甲状腺中下部及左侧甲状腺中下部仍可见放射性分布略浓聚影，其余部位甲状腺放射性分布进一步稀疏，未见异常放射性浓聚区。	右颈部甲状腺后方甲状旁腺区域见低回声团，大小约16mm*10mm，边界尚清，内部回声欠均 匀。左颈部甲状腺下方甲状旁腺区域见低回声团，大小约14mm*10mm，边界尚清，内部回声欠均 匀，伴粗大钙化。		双侧甲状腺大小、形态正常，甲状腺右叶中部见一稍高密度 结节，内可见钙化，大小约11*8mm，增强扫描呈不均匀强 化；另甲状腺双叶多发低密度结节，增强扫描未见明显强 化。甲状腺右叶偏后方、左叶偏下方见稍低密度结节，内见 点状钙化，增强扫描强化方式同甲状腺。			右侧颈动脉窦部管壁钙化斑，	0	148/76	148	76	16	7
华利荣	0	57	1	2021-08-16	2021-08-27	5	1	3	8-27双侧甲状旁腺全部切除术（3枚，左下、左上、右下）+9-3冷冻后甲旁腺前臂再植	120	特治星抗感染	双下肢疼痛发冷	100	2950	202.4	266.7	33.08	40.4	1401.3	2.8	496	114	1.08	7.349	2.97	5.82	1	7.3	2.47	0.019	46.4	179	7.2	143.7	5	1	甲状腺两叶中下部延迟摄取示踪剂灶，甲状旁腺来源考虑，甲状旁腺增生可能，功能以甲状腺右叶中下部为著。	左下位甲状旁腺区可见大小约16mm*7mm*9mm偏低回声结节，右下位甲状旁腺区可见大小约 12mm*7mm*11mm偏低回声结节，	16	左下位及右下位甲状旁腺区见结节影，大 小分别约8*9mm（左）及9*8mm（右），增强后明显强化， 强化程度低于甲状腺实质	骨量减少，左股骨颈T值-1.4，左全髋T值-1.1，L1-L4T值-1.0	1	双侧颈动脉硬化伴多发斑块形成	0	112/76	112	76	18	7
洪剑祥	0	36	0	2021-10-19	2021-10-25	3	1	4	10-25双侧甲状旁腺全部切除术（4枚），11-1冷冻后自体移植术	115	感染，炎症指标升高，西力欣抗感染	双下肢疼痛1月	200	6000	249.3	1200	61.02	42.3	1209.1	3.65	533	596	1.11	7.42	4.12	6.3	1	7.32	9.42	0.012	17.9	140	10.6	103.2	1670	3	双侧甲状腺中上极、下极延迟摄取示踪剂稍增高，甲状旁腺增生可能，功能以双侧甲状腺下极为著。	双侧甲状腺下极可见偏低回声结节，边界清，形态规则，左侧大小约18mm*12mm*15mm，右侧大小约12mm*7mm*7mm，内部未见明显钙化斑，CDFI显示结节内可见点条状血流信号。	18	甲状腺两侧叶后上及后下方见结节状低密度影，边界不清， 增强呈轻度强化，左侧叶较大者大小约8mm*9mm,右侧叶较 大者大小约10mm*13mm。	骨密度正常，左股骨颈T值0.2，左全髋T值0.2，L1-L4T值-0.5	2	双侧颈动脉内膜增厚伴多发斑块形成	0	132/84	132	84	13	7
严赤奶	0	69	0	2021-11-11	2021-11-18	12	1	4	11-18甲状旁腺全部切除术双侧（4枚）+11-23行右前臂冷冻再植	90	咳嗽，感染，炎症指标高			6000	229.9	1200	23.12	36.3	937.2	4.45	472	175	2.45	7.268	6.18	6.46	1	7.349	14.47	0.035	95.6	109	8.3	184.5	0	0	左侧甲状腺上极、下极以及右侧甲状腺下极延迟摄取示踪剂稍增高，以双侧甲状腺下极为著，考虑甲状旁腺来源，甲状旁腺增生首先考虑。	双侧上位、下位甲状旁腺区域可见低回声结节，大小分别约6mm*4mm*4mm（右侧上位）、 16mm*8mm*12mm（右侧下位）、3mm*2mm*2mm（左侧上位）、12mm*6mm*10mm（左侧下位），边 界清，部分呈分叶状，内回声不均匀，结节内见点条状血流信号	16	双侧甲状腺后下方见最大径为12mm、10mm的小结节，增强 后欠均匀中度强化，边界清。	骨量减少,左股骨颈T值-2.0，左全髋T值-2.0，L1-L4T值-2.0，L4T值-2.6	1	双侧颈动脉硬化伴多发斑块形成	0	127/73	127	73	13	6
朱水明	0	54	0	2021-11-13	2021-11-18	8	1	6	11/18行甲状旁腺全部切除术双侧（6枚）	115	37.7℃，感染，静脉炎	无		5801	220.7	1200	37.13	41.7	786.3	5.78	307	126	1.06	7.376	4.52	5.34	1	7.333	2.25	0.01	52.1	120	1.3	128			左侧甲状腺上极、下极及右叶上极延迟摄取示踪剂稍增高，考虑甲状旁腺来源，甲状旁腺增生首先考虑，请结合临床。	右侧甲状腺背侧（上位甲状旁腺区）见2枚低回声结节，大小分别约7mm*6mm,6mm*5mm，内见 稍丰富血流信号。 左侧甲状腺下极后方（下位甲状旁腺区）可见3枚低回声结节，大小约10mm*5mm,8mm*5mm, 7mm*4mm，内见丰富血流信号。另于左侧甲状腺背侧（上位甲状旁腺区）见一枚低回声结节， 大小约8mm*4mm，内未见明显血流信号。	10	双侧甲状腺大小、形态及密度未见明显异常；双侧甲状腺后下缘见多枚软组织密度结节灶，左侧约为9*8mm、10*10mm，右侧约为10*5mm，边界清楚，增强扫描结节可见明显强化。					137/91	137	91	10	5
吴贤飞	0	47	0	2021-12-03	2021-12-10	10	1	4	12-10双侧甲状旁腺全部切除术(4枚)，12-14冰冻再植	120	声嘶，发热，咽痛，头孢呋辛抗感染	无	100	2986	296.6	336.1	39.69	35.5	1271.8	3.27	526	103	1.04	7.43	4.87	6.2	1	7.339	8.27	0.011	40.9	116		38	189.7	2	双侧甲状腺上部及下部延迟摄取示踪剂增高，考虑甲状旁腺来源，甲状旁腺增生可能，功能以左侧甲状腺下部为著。	双侧上位、下位甲状腺旁腺区域可见低回声结节，大小分别约为6mm*4mm*4mm（右侧上位）11mm*11mm*10mm（右侧下位）16mm*11mm*10mm（左侧上位）12mm*9mm*10mm（左侧下位），边界清，部分呈分叶状，内部回声不均匀，结节内见点条状血流信号。	16	双侧甲状腺大小、形态未见明显异常，增强后左侧甲状腺内见一类圆形低密度影，双侧甲状腺后缘结节灶，左下侧14mmx8mm大小，左上侧14*8mm大小，右下侧6*4mm大小，边界清楚，有轻度强化。	骨量减少,左股骨颈T值-1.5，左全髋T值-1.4，L1-L4T值-0.1	1	双侧颈动脉硬化伴左侧斑块形成	0	162/97	162	97	15	8
何广通	0	57	0	2021-12-06	2021-12-09	4	0	4	12-9双侧甲状旁腺全部切除术+甲状旁腺自体移植术+右甲状腺部分切除术	130	无	颈部疼痛，寰枢关节骨质破坏，棕色瘤可能	150	6000	245.6	1200	25.48	34.5	1065.8	3.93	637	175	1.25	7.434	4.99	4.96	0	7.395		0.026	173.6	102		23.5			１、双侧甲状腺下部延迟摄取示踪剂灶，考虑甲状旁腺来源，甲状旁腺增生可能；２、双侧甲状腺上部延迟摄取示踪剂灶，甲状旁腺来源首先考虑，建议结合甲状旁腺增强ＣＴ检查。	双侧甲状腺下极包膜外可见低回声结节，大小分别约23mm*11mm（右），18mm*9mm（左），边界尚清，形态尚规则，CDFI显示内可见点条血流信号。	23	双侧甲状腺 下极包膜外可见结节状异常信号影，大小分别约 16*11mm（右），9*5mm（左），T1WI呈低信号，T2WI呈高 信号，左侧结节内明显高信号，增强扫描病灶呈不均匀强 化。边界尚清，形态尚规则。	骨质破坏	0			146/91	146	91	9	6
方建霞	1	32	0	2021-12-07	2021-12-10	14	1	4	12-10行腔镜下甲状旁腺全部切除术（4枚），12-14行冷冻再植	60	无	无	180					38.8	714.3	5.64	399	412	0.98	7.353	6.01	5.73	1	7.36	8.1	0.056	161.3	124	1.3		0	0		双侧甲状旁腺区可探及见多个低回声团，大小分别约15mm*13mm（左下）、18mm*9mm（左上） ，19mm*13mm（右下）、28mm*13mm（右下），内回声不均，部分相互融合，部分内见环状钙 化，CDFI示：内可见星点状血流。	28	右侧甲状腺后下缘见 二结节灶，上方结节横断面大小约12mmx8mm，下方结节大 小约11mmx9mm，边界清楚，不均匀强化。左侧甲状腺上后 方、下后方见二结节灶，上方结节大小约14.3mmx8.6mm， 下方结节大小约14mmx7.7mm，边界清楚，不均匀强化.	骨量减少,左股骨颈T值-0.7，左全髋T值-1.2，L1-L4T值-0.3	1	双侧颈动脉内膜毛糙伴斑块形成	0	121/72	121	72	8	5
邵小英	1	54	0	2021-12-07	2021-12-15	11	1	4	12-15行双侧甲状旁腺全部切除术（4枚），12-20行冷冻再植	85	声音稍有嘶哑	颈部疼痛	130	6000	210.6	1200	24.71	36.7	626.8	6.04	333	229	1.02	7.36	5.37	5.49	1	7.333	4.97	0.028	3015.1	101	11.7	47.8	0	0	甲状腺右叶下极延迟摄取示踪剂增高，甲状腺左叶上极和甲状腺右叶上极延迟摄取示踪剂稍增高，以上考虑甲状旁腺来源，甲状旁腺增生可能；	甲状腺右叶下极下缘可见一个实性低回声结节，大小约16mm*19mm，边缘清楚，内部见粗大钙化，CDFI显示结节内部可见少许血流信号。甲状腺右叶上极后方可见数个实性低回声结节，其中大小约5mm*5mm，类圆形，边缘光滑，内部未见明显钙化，CDFI显示结节内部可见少许血流信号。甲状腺左叶下极后方见数个实性低回声结节，较大者大小约12mm*6mm，边缘光滑，内部未见明显钙化，CDFI显示结节内部可见少许血流信号。甲状腺左叶上极后方可见数个实性低回声结节，较大者大小约9mm*5mm，边缘光滑，内部未见明显钙化，CDFI显示结节内部可见少许血流信号。	19	两侧甲状腺体积无增大，甲状腺双侧叶见多发小结节状等 T1、稍长T2信号影，边界不清，增强后可见强化，较大者 直径约8mm。			双侧颈动脉硬化伴多发斑块形成	0	216/120	216	120	14	6
郑雨珍	1	70	0	2022-01-09	2022-01-14	7	1	4	1-14行双侧甲状旁腺全部切除术，1-20行冷冻再植术	125	头痛	无	180	6000	144.3	1200	37.14	36.6	752.7	4.6	372	551	1.09	7.423	4.64	5.3	0	7.348		0.015	43.9	124	1.3	13.3			双侧甲状腺上极和下极延迟摄取示踪剂稍增高，甲状旁腺增生可能（功能以右叶下极者为著）。	双侧甲状腺后方各可见两个低回声结节，边界清，大小约9mm*5mm（左上位）、12mm*6mm（左下位），5mm*3mm（右上位）、10mm*8mm（右下位），内部回声不均匀，未见钙化灶，CDFI显示内部点条状血流信号。	12	双侧甲状腺下极后方可见稍低密度结节，左侧大小约7mm， 右侧大小约9mm，边界欠清楚。					142/87	142	87	13	8
金新良	0	66	0	2022-02-08	2022-02-14	7	1	4	2-14行双侧甲状旁腺全部切除术，2-18行冷冻再植术	120	无	无	100	4075	300	1023	16.8	37.8	917.8	4.61	414	104	0.95	7.405	4.24	5.34	1	7.364	12.58	0.014	101.4	72					左侧甲状腺下极延迟摄取示踪剂稍增高，考虑甲状旁腺来源，甲状旁腺增生首先考虑，建议专科进一步诊治。	双侧甲状腺背侧可见偏低回声结节，大小约6mm*5mm（左，中上部背侧），9mm*5mm（右下极 下方），边界清，形态规则，CDFI显示结节内部可见点状血流信号。 另甲状腺左叶下极可见混合回声团，大小约14mm*10mm，边界清，CDFI显示可见点条状血流信 号。	14	双侧甲状腺大小形态正常，双侧甲状腺可见多发稍低密度， 较大的位于左叶，边界不清，径约6mm，增强扫描强化程度 稍低于周围甲状腺组织。	骨质疏松，左股骨颈T值-2.0，左全髋T值-2.5	0			121/69	121	69	11	5
骆雪珠	1	58	0	2022-02-10	2022-02-16	11	1	4	2-16行双侧甲状旁腺全部切除术，2-21行冷冻再植术	133	感染	无	130	6000	185.9	1200	18.05	34.4	746	4.81	467	278	1	7.417	4.16	6.1	1	7.284	5.22	0.006	131.7	90	13.8	91.7	454.7	3	左侧甲状腺上极和下极、相当于右侧甲状腺上极位置摄取示踪剂增高，考虑甲状旁腺来源，甲状旁腺增生可能，功能以相当于右侧甲状腺上极位置者为著，请结合临床。	甲状腺左叶内可见多个中等及偏低回声结节，边界清，形态规则，最大结节约15mm*8mm，纵 横比<1，内部未见明显钙化斑，CDFI显示结节内可见点条状血流信号。 甲状腺左叶下极可见偏高回声结节，大小约6mm*5mm，边界清。 右侧颈部VI区可见低回声结节，边界清，大小约14mm*8mm（内可见强光斑），CDFI显示内部 血流信号稍丰富，余双侧颈部未见明显肿大淋巴结。	20	双侧甲状腺下后方 位置可见团块影，较大者大小约20*7mm，增强扫描可见轻 度强化，右侧团块内可见结节状致密影。	骨量减少，左股骨颈T值-1.8，左全髋T值-1.5，L1-L4T值-0.5	1			121/71	121	71	12	6
朱培妹	1	53	0	2022-02-22	2022-02-28	15	0	4	2-28行双侧甲状腺癌根治术；双侧甲状旁腺全部切除术+筋膜组织瓣成型术	140	低钙	骨质破坏、颈椎骨折	200	5471	97.3	829	19.07	35.8	605.7	6.34	430	2122	1.02	7.364	4.88	5.3	0	7.274		0.086	74.5	107		92.8	2328	3		右侧甲状腺上方后外侧探及一低回声结节，切面约15mm*11mm。余双侧甲状腺旁腺区未见明显 异常团块回声及液性暗区。	17	右侧甲状腺后方可见椭圆形等密度影，大小约17*13mm，边 缘可见致密影，增强扫描可见强化。甲状腺右叶内可见致密 结节影。甲状腺右叶较左侧更大，近峡部可见团块影，大小 约18*11mm，增强扫描可见强化，甲状腺左叶可见低密度结 节，大小约9*7mm，增强扫描可见强化，中心可见致密结节 影。	严重骨质疏松，左股骨颈T值-4.7，左全髋T值-3.7，L3-L4T值-1.2	0	双侧颈动脉中内膜不光整伴双侧颈动脉多发斑块成形	0	96/50	96	50	9	3
汪彩霞	1	57	0	2022-03-15	2022-03-21	10	1	4	3-21行双侧甲状旁腺全部切除术，3-25行冷冻再植术	95	无	无	100	6000	189.3	1200	39.5	36.8	758.7	4.72	311	219	1.19	7.443	4.91	5.92	1	7.3	5.63	0.014	303.7	110		7.8	344	2	左叶中上部、右叶中上部、右叶下部延迟摄取示踪剂稍增高（以右侧下部为著），考虑甲状旁腺来源，甲状旁腺增生可能。	甲状腺左叶中部后方及右叶中部、下极后方可见数个低回声结节，大小分别约 12mm*7mm*7mm（左中部）、15mm**6mm*6mm（右中部，似由3枚融合而成）、 18mm*8mm*7mm（右下极），内部光点细小，分布欠均匀，CDFI显示结节内见点条状血流信 号。	18	双侧甲状腺大小、形态及密度未见明显异常；右侧甲状腺后 下缘结节灶，横径6mmx9.5mm，轻度均匀强化，右侧甲状腺 中后缘见多发囊实性小结节伴钙化，边界清楚，有强化。左 侧甲状腺中后缘结节横径为8.6mmx6.3mm，轻度均匀强化。	骨质疏松，左股骨颈T值-3.0，左全髋T值-2.4，L1-L4T值-2.9	0	双侧颈动脉硬化伴右侧斑块形成	0	150/82	150	82	11	5
高丽峰	0	26	0	2022-04-17	2022-04-21	5	1	4	4-21行双侧甲状旁腺全部切除术，4-27行冷冻再植术	80	反复低钙	骨骼变形，凸嘴	200	3699	184.3	343.6	14.12	28	759	6.88	424	1330	0.87	7.372	4.95	6.3	1	7.327	2.87			75	22.5	15.7			双侧甲状腺上极及下极延迟摄取示踪剂增高，甲状旁腺来源考虑，甲状旁腺增生可能。	双侧颈部可见数个低回声结节，大小分别约17.9mm*9.4mm*18.9mm（左甲状腺下极下方）， 24.8mm*10.5mm*14.7mm（右甲状腺下极下方），25.5mm*11.2mm*12.3mm（右甲状腺中下极背 侧），边界清，形态欠规则，内部回声不均匀，内可见丰富的血流信号。	25.5	双侧甲状腺后方见4枚类圆形低密度灶，边界清，较大者大小约12*9mm，增强后明显不均匀强化，内见囊变。	严重骨质疏松，左股骨颈T值-4.7，左全髋T值-4.6，L1-L4T值-4.6	0			134/101	134	101	12	8
毛金炳	0	42	0	2022-05-03	2022-05-06	11	1	4	5-6行双侧甲状旁腺全部切除术，5-11行冷冻再植术	150	低热、声音嘶哑，引流液多，考虑淋巴漏	骨骼变形		6000	214.4	1200	28.52	45	871.8	5.32	408	190	0.99	7.444	4.67	4.29	0	7.343		0.02	204.2	140		78.3	55	1	左侧甲状腺中上部及右侧甲状腺中下部延迟摄取示踪剂增高，考虑甲状旁腺来源，甲状旁腺增生可能（功能以左侧为著）。	另于甲状腺左叶中上部背侧包膜外可见一低回声结节，大小约18mm*13mm，边界清，内回声不 均，CDFI显示内可见点条状血流信号。 甲状腺右叶中部背侧包膜外可见一低回声结节，大小约6mm*4mm，边界清，内回声不均， CDFI显示内可见点条状血流信号。	18	甲状腺左侧叶下部背侧可见一低密度结节，大小约 15×11x22mm，边缘尚清，增强扫描未见明显强化。甲状腺 左侧叶上部背侧见一类圆形等密度结节，大小约 15mm×11mm，边界清，增强扫描呈不均强化。 甲状腺右侧叶下部可见一中-低混合密度结节影，大小约 9mm×6mm，边缘尚清，纵横比＜1，增强扫描不均匀明显强 化。	骨质疏松，左股骨颈T值-3.0，左全髋T值-2.5，L1-L4T值-3.9	0	双侧颈动脉未见明显异常	1	148/75	148	75	11	8
王玉英	1	73	0	2022-05-03	2022-05-06	5	1	4	5-6行双侧甲状旁腺全部切除术，5-12行冷冻再植术	70	声音嘶哑，咳嗽咳痰肺部感染	骨质疏松、骨痛，骨骼变形，胸骨前凸	100	3522	300	784.5	23.83	36.4	651.2	5.46	339	120	0.78	7.419	3.56	5.39	1	7.337	13.33	0.007	34.4	127		72.4	975	3	双侧甲状腺下极延迟摄取示踪剂稍增高，甲状旁腺来源考虑，甲状旁腺增生可能。	甲状腺双侧叶下极包膜外可见混合回声结节，大小分别约9mm*5mm（右叶），8mm*6mm（左 叶），边界清，形态规则，CDFI显示内可见点状血流信号。	9.3	甲状腺双侧叶下极见条形稍高密度影，边界 清，左右侧大小分别约9.3x4.3mm，8.7x4mm，增强扫描明 显均匀强化。	骨质疏松，左股骨颈T值-3.4，左全髋T值-3.0，L1-L3T值-3.1	0	双侧颈动脉硬化伴多发斑块形成	0	121/83	121	83	10	7
余锦平	1	52	1	2022-05-19	2022-05-27	6	0	4	5-27行双侧甲状旁腺腺瘤切除+右前臂甲状旁腺移植术	70	腹泻感染	无	100	6000	226	851.9	33.6	39.1	838.2	4.25	540	184	0.92	7.38	2.98	4.26	0	7.344		0.023	188.7	99	14.3	82.3	284.6	2	右侧甲状腺中下部及左侧甲状腺下部延迟摄取示踪剂稍增高，考虑甲状旁腺来源，甲状旁腺增生可能。	右侧下位甲状旁腺区域结节大小约15mm*7mm*11mm，内可见多个低回声结节，较大的约 4mm*3mm，与前方甲状腺分界不清，CDFI：内可见稍丰富血流信号。 左侧下位甲状旁腺区域结节大小约14mm*9mm10mm，内可见多个低回声结节，较大的约 9mm*3mm，边界清，CDFI：内可见稍丰富血流信号。	15	双侧甲状腺内多发低密度灶，较大者位于左侧叶，边界尚清，径约 6mm，增强扫描强化程度低于周围正常甲状腺组织。右侧甲状旁腺内下缘局部呈结节状改变，径约8mm，增强扫描呈轻 中度不均匀强化	骨质疏松，左股骨颈T值-2.8，左全髋T值-2.4，L1-L4T值-2.5	0			125/72	125	72	14	6
俞杨火	0	53	0	2022-06-10	2022-06-15	8	0	4	6-15双侧甲状旁腺全部切除术；双侧甲状旁腺自体移植术	160	咳嗽，痰中带血，低钙	右髋部疼痛，骨质疏松	130	4253	249	716.4	14.39	31.1	781.4	5.84	419	410	1.02	7.447	3.59	5.3	0	7.29		0.008	34.8	85	45.7	37.4	54.4	1	双侧甲状腺中下部延迟摄取示踪剂稍增高，考虑甲状旁腺来源，甲状旁腺增生可能。	双侧下位甲状旁腺区域可见偏低回声结节，其中右侧下部大小约27mm*16mm，左侧下部大小约 26mm*19mm，边界清，形态不规则，部分呈分叶状，回声不均匀，内见多枚环形强光斑，	38	双侧甲状腺后下方区域各见两对大小不一结节状低密度灶， 内多发环形致密影，位于上方者较大，大小分别约 38*30*14mm（右）、32*25*17mm（左），，下方者伸入胸 廓入口，增强后不均匀强化	骨质疏松，左股骨颈T值-2.6，左全髋T值-3.1，L2-L4T值-4.3	0	双侧颈总动脉、颈内及颈外动脉内中膜增厚伴左颈动脉窦部后壁斑块形成	0	106/62	106	62	11	6
杨承收	1	41	1	2022-07-04	2022-07-11	5	0	3	7-11双侧甲状旁腺全部切除术（左上、左下、右上3枚，右下未见）；甲状旁腺自体移植术；筋膜成形术	125	气促、肺部感染，舒普深抗感染，术前血透过渡	无	150	2204	300	1200	22.12	29.5	1208.5	2.98	655	771	1.21	7.419	3.17	4.53	0	7.402		0.222	2761.5	74		66.5			双侧甲状腺左叶及右叶中下极延迟摄取示踪剂稍增高，结合颈部增强ＣＴ及甲状腺超声，考虑甲状旁腺来源，甲状旁腺增生首先考虑。	甲状腺双侧叶下方可见低回声结节，大小分别约12mm*8mm（右叶下极背侧）、7mm*6mm（右叶 中部背侧）、15mm*9mm（左叶中部背侧），11mm*6mm（左叶下极），边界清，内回声欠均 匀，部分内见偏高回声，CDFI显示内可见丰富血流信号。	15	甲状腺双侧叶多发稍低密度结节，大者分别约9*8mm（右 叶）、10*9mm（左叶），左叶结节伴小环形钙化，边界尚 清晰，增强后明显强化，强化密度低于正常甲状腺。甲状腺 双侧叶后方可见结节影，大小约8*5mm（右），12*9mm(左) ，平扫呈稍低密度，增强扫描较明显强化，动脉期与正常甲 状腺强化类似，静脉期强化减低，边界清楚，其与甲状腺交 界面大部分界清晰，局部分界欠清。					121/79	121	79	16	9
张源	0	33	0	2022-06-10	2022-06-16	10	0	4	6-16双侧甲状旁腺全部切除术(右下、右上、左上、左下)；右前臂甲状旁腺自体移植术；	145	无	无						47.8	760.4	6.58	366	672	1.02	7.451	4.65	4	0	7.418				113					右侧甲状腺中下部、左侧甲状腺中上部及下部延迟摄取示踪剂稍增高，考虑甲状旁腺来源，甲状旁腺增生可能。	右侧甲状腺后下方可见两个不均回声结节，大小均约14mm*8mm、14mm*8mm，左侧甲状腺后上 方可见不均回声结节，大小均约11mm*6mm，形态规则，边界清，内部可见强回声斑，左侧甲 状腺后下方可见低回声结节，大小均约10mm*7mm，形态规则，边界清，内部回声均匀，	14	双侧甲状腺后缘及下缘见结节影，大者大小约 12*10mm，其中右侧及左侧下缘病灶内内见环形钙化影，增 强扫描见中度强化，较甲状腺强化程度低					105/66	105	66	10	4
祝水花	1	58	0	2022-06-15	2022-06-16	10	0	4	6/16双颈甲状旁腺病损切除术(左上、左下、右上、右下)；右上臂桡侧甲状旁腺自体移植术	100	无	无					5.27	42.7	518.8	7.55	315	93	1.01	7.43	3.91	3.36	0	7.46				94						双颈部甲状腺后方可见低回声团，大小分别约14mm*10mm*11mm（左侧近锁骨上）、 24mm*16mm*11mm（左）；17mm*13mm*15mm（右）、12mm*7mm*8mm（右侧近锁骨上），边界 清，形态尚规则，部分内见强光斑回声，CDFI可见丰富血流信号。	24	双侧甲状腺后缘多发结节状低密度 影，其内见环形钙化影，边界尚清，右侧病灶大小约 16*17mm，增强扫描见中度强化，左侧病灶大小约 17*12mm，增强扫描见中度不均匀强化。气					172/108	172	108	8	5
于永久	0	68	0	2022-08-15	2022-08-19	17	0	4	8-19甲状旁腺全切术(左上、左下、右上、右下)+前臂自体移植术	105	高钾	无	120	6000	162.6	1200	40.3	36	1054.3	3.9	430	203	1.14	7.331	3.77	5.82	1	7.273	3.25	0.032	158.4	121		190.1	4684	3	双侧甲状腺中上部、右侧甲状腺下部延迟摄取示踪剂稍增高，考虑甲状旁腺来源，甲状旁腺增生可能，建议结合甲状旁腺增强CT扫描。	左侧甲状旁腺区可探及两个低回声团，大小分别约9.4mm*5.1mm，10.1mm*6.7mm， 右 侧甲状旁腺区可探及两个低回声团，大小分别约13.5mm*9.3mm，8.3mm*7.0mm，边界清晰，形 态规则，CDFI：内部及周边可见少许血流信号。	16	双侧甲状腺后缘见数枚结节灶，大者位于右下缘，大小约 16*9mm，边界清楚，内伴钙化，增强后可见强化。	骨质疏松，左股骨颈T值-3.5，左全髋T值-3.2，L1-L4T值-3.4	0	双侧颈总动脉、颈内及颈外动脉内中膜增厚伴双颈动脉斑块形成	0	132/84	132	84	11	7
李玄杰	0	34	0	2022-08-18	2020-08-24	9	0	4	8-24（双侧）甲状旁腺全部切除术(左上、左下、右上、右下)；甲状旁腺自体移植术	55	高钾	皮肤瘙痒	180	6000	175.2	1200	41.28	37.5	1380.3	3.55	434	510	1.2	7.395	3.77	6.23	1	7.333	8.7	0.003	135.3	104		21.2	58	1	右侧甲状腺中下部及左侧甲状腺中下部延迟摄取示踪剂稍增高，考虑甲状旁腺来源，甲状旁腺腺瘤可能，请随访。	左侧甲状旁腺区可见一个低回声结节，大小约15.8mm*11.4mm*11.1mm，内部回声不均匀， CDFI显示结节内部可见条状血流信号。 右侧甲状旁腺区可见一个低回声结节，大小约14.9mm*9.6mm*8.9mm，内部回声不均匀， CDFI显示结节内部可见条状血流信号	15.8	双侧甲状腺后缘多发结节 灶，左侧（两枚）13mmx10mm、8mmx5mm大小，右侧11mmx9. 6mm大小，边界清楚，增强后中度均匀强化	骨密度正常，左股骨颈T值-0.4，左全髋T值-0.6，L1-L4T值-0.4	2	双侧颈动脉未见明显异常	1	121/79	121	79	10	4
姚敏	1	34	0	2022-09-11	2020-09-16	10	0	4	9-16甲状旁腺全部切除术(左上、左下、右上、右下)；甲状旁腺自体移植术	110	无	无	180	6000	196.1	1200	23.13	39.5	795.6	5.22	417	429	1.1	7.374	4	5	0	7.317				103	1.9	20.1	0	0	双侧甲状腺上部、下部延迟摄取示踪剂稍增高，以双侧甲状腺下部者为明显，考虑甲状旁腺来 源，甲状旁腺增生考虑。	双侧甲状旁腺区域探及低回声结节，分别大小约13mm*10mm*12mm（左甲状腺下极下方）， 9mm*6mm（右甲状腺中部背侧），12mm*7mm（右甲状腺下部下方），边界尚清，内部回声欠均 匀，CDFI显示结节内及周边可见较丰富血流信号。	13	双侧甲状腺大小、形态正常，密度均匀，边界清，未见明显 异常强化灶。气管和周围组织结构未见明显异常。颈部未见 肿大淋巴结。双侧甲状腺后缘四个结节灶，边界清楚，有强 化，直径4mm、6mm、9mm、12mm大小。	骨密度正常，左股骨颈T值-0.4，左全髋T值0.1，L1-L4T值0.1	2	双侧颈总动脉、颈内及颈外动脉内径及走行正常，内中膜厚度0.8mm（左）、0.7mm（右） ，未见明显斑块形成，CDFI：血流通畅，流速及频谱形态正常范围。	1	90/60	90	60	10	5
吴振笑	0	36	0	2022-11-22	2022-11-28	1	0	4	11-28甲状旁腺全切术（左上、左下、右上、右下）+右前臂自体移植术	95	高钾、声音嘶哑	无	100	6000	190.9	1200	17.29	42.5	1115.8	4.53	382	157	1.2	7.447	4.67	7.3	1	7.409	1.37	0.01	30.8	137			101	2	左侧甲状腺中下部及右侧甲状腺下部延迟摄取示踪剂稍增高，考虑甲状旁腺来源，甲状旁腺增生 可能（功能以左侧为著）。	甲状腺被膜后方多发偏低回声团探及，甲状旁腺来源首先考虑	12	甲状腺双侧叶后缘 结节灶，左侧两枚位于左叶中、下极后方，较大者约 12*11*19mm，右侧一枚位于右叶下极后方，大小 12*8*13mm，边界清楚，增强明显强化。颈部、上纵隔多发 小淋巴结显示。	骨量减少，左股骨颈T值-1.7，左全髋T值-1.3，L3-L4T值-1.9	1			152/112	152	112	14	8
[truncated: 26 more columns]

## Sheet: 消融
姓名	性别（男=0，女=1）	年龄（岁）	透析方式（血透=0，腹透=1，肾移植=2）	就诊时间	手术时间	透龄（年）	手术方式（腺瘤切除术=0，射频消融术=1）	手术内容	消融颗数	手术时长（分钟）	术后并发症	术前主诉	骨源性碱性磷酸酶（U/L）	骨代谢指标				白蛋白	肌酐	肾小球滤过率	尿酸	碱性磷酸酶	镁	术前pH	术前血钾	术后血钾	术后是否高钾（0=无；1=有）	术后pH	发生时间(h)	肌钙蛋白I	B型钠尿肽	血红蛋白	超敏C反应蛋白		心脏钙化积分	钙化积分分级分级（极低危组=0；低危组1-100=1；中危组101-400=2；高危组>400=3；）	甲状旁腺ECT	甲状旁腺B超	结节最大直径mm	最大结节容积ml	甲状腺增强CT	骨密度	是否骨质疏松（骨质疏松=0；骨量减少=1；无=2）	颈动脉硬化	是否动脉硬化或斑块（有=0；无=1）	血压（mmHg）	收缩压	舒张压	住院总天数
														I型胶原	N端骨钙素	总I型胶原氨基端前肽	25-羟基维生素D																术前	术后	术前
鲍小苗	0	68	0	2017-10-31	2017-11-06	9	1	11-2右侧，11-6左侧射频消融，消融三颗，一颗在胸骨后未做	3	7	PTH、钙、磷较前下降但不明显，考虑异位甲状旁腺可能，复查ECT提示胸骨后两枚可能	下肢疼痛活动受限		2844	280	461	49.3	40.4	885.3	5.53	482	101	1.1	7.4	3.8	3.44	0	7.366		0.122	702.5	131	12.8				15分钟的初始相：双侧甲状腺显影清晰，位置、形态、大小正常，甲状腺内放射性分布欠均匀。 2小时的延迟相：甲状腺左叶上极、右叶上极、右叶下极仍显影，其余部分放射性分布减退。 3小时的延迟相：甲状腺左叶上极、右叶上极、右叶下极仍显影，其余部分放射性分布减退。	右侧上位甲状腺旁腺区可见低回声结节，大小约17mm*9mm*14mm，边界清，CDFI显示内血流信号丰富。 右侧下位甲状腺旁腺区可见低回声结节，大小约13mm*12mm*12mm，边界清，CDFI显示内血流信号丰富。 左侧上位甲状腺旁腺区可见低回声结节，大小约22mm*9mm*10mm，边界清，CDFI显示内血流信号丰富。 左侧下位甲状旁腺区域未见明显异常回声。	22		右侧甲状腺见最大径小于5mm的小圆形稍低密度灶，边清光整，增强后病灶显示更清晰为低密度。右侧甲状腺上、下方见最大径为16.3x11.6mm的结节，左侧甲状腺上方见最大径为21.7x12mm的结节，均匀强化，颈部见淋巴结显示，较大者短径约9mm。	骨量减少（ L1-L4T值-1.7，左股骨颈T值-1.0，左股骨近端T值-1.5）	1			165/97	165	97	9
徐建仁	0	40	0	2017-10-31	2017-11-02	10	1	甲状旁腺射频消融术（1年前市中射频消融后复发）	4		无	脚痛		6000	274.2	1200	29	40	1123.3	4.68	471	133	1.19		5.27	4.3	0	7.322		0.014	277.9	83	5.5				15分钟的初始相：双侧甲状腺显影清晰，位置、形态、大小正常，甲状腺内放射性分布欠均匀，甲状腺两叶下极（右侧明显）可见稍高放射性浓聚影。 2小时的延迟相：甲状腺两叶下极仍显影（右侧明显），其余部分放射性分布减退。	甲状旁腺射频消融术后，双侧下位甲状旁腺区各探及一个低回声团，大小分别约10mm*5mm*6mm（左），19mm*14mm*16mm（右），边界清，内回声尚均匀，内部可见点条状血流信号。	19		甲状腺两侧叶内可见斑点状低密度影，增强扫描甲状腺右侧叶见小圆形低密度灶，边界清晰，范围约3mm*2mm。甲状腺两侧叶后方甲状旁腺区域可见结节影，大小约15mm×13mm（右）、6mm×6mm（左），增强扫描中度均匀强化。颈部未见肿大淋巴结。	骨密度正常（L1-4T值2.8，左股骨颈T值0.9，左股骨近端T值1.0 ）	2			81/54	81	54	4
杨根珍	1	69	0	2017-11-27	2017-12-01	7	1	甲状旁腺射频消融术（2枚，右侧上下位）	2	5.07	声音稍有嘶哑	无	100	3600	300	245	15.3	35.9	819.1	6.03	571	87	1.35		3.7	4	0	7.381		0.07	1846.6	106					20分钟的初始相：双侧甲状腺显影清晰，位置、形态、大小正常，甲状腺内放射性分布欠均匀，左叶上极、下极、右叶中下极可见稍高放射性浓聚影。 2小时的延迟相：甲状腺左叶上极、下极、右叶中下极仍显影，其余部分放射性分布减退。 3小时的延迟相：甲状腺左叶上极、下极、右叶中下极仍显影，其余部分放射性分布减退。	左侧上位甲状旁腺区探及低回声结节，边界清，内回声欠均匀，大小约24mm*10mm*15mm，容积1.93ml，血流丰富； 左侧下位甲状旁腺区探及低回声结节，边界清，内回声欠均匀，大小约7mm*6mm*9mm，容积0.19ml，内见点状血流信号； 右侧上位甲状旁腺区探及低回声结节，边界清，内回声欠均匀，大小约9mm*8mm*11mm，容积0.44ml，内见点状血流信号； 右侧下位甲状旁腺区探及低回声结节，边界清，内回声欠均匀，大小约7mm*8mm*9mm，容积0.24ml，内见点状血流信号。	24			骨质疏松(L1-L4T值-3.0，左股骨颈T值-1.5，左股骨近端T值-1.6 )	0			147/66	147	66	8
徐淑芬	1	56	0	2018-01-02	2018-01-05	6	1	甲状旁腺射频消融术	4	4.72	无	膝关节疼痛1月		6000	300	1200	20.1	37.1	509.9	10.87	286	198	0.92	7.506	3.95	4.2	0	7.328		0.049	411.3	90	5.9	7	467	3	20分钟的初始相：双侧甲状腺显影清晰，位置、形态、大小正常，甲状腺内放射性分布欠均匀，左叶上极、左叶下极、右叶上极、右叶下极可见稍高放射性浓聚影。 2小时的延迟相：甲状腺左叶上极、左叶下极、右叶上极、右叶下极仍显影，其余部分放射性分布减退。 3小时的延迟相：甲状腺左叶上极、左叶下极、右叶上极、右叶下极仍显影，其余部分放射性分布减退。	双侧甲状腺后方可见四个低回声结节，大小分别约20mm*8mm*15mm（左叶上组），13mm*9mm*13mm（左叶下组），16mm*10mm*8mm（右叶上组），16mm*12mm*15mm（右叶下组），边界清，内回声血流信号，可见较丰富点条状血流信号，	20			骨量减少（ L1-L4T值-1.4，左股骨颈T值-1.4，左股骨近端T值-1.4）	1			155/70	155	70	8
陈玉俊	1	67	0	2018-03-05		9	1	双侧甲状旁腺射频消融	4		稍有声音嘶哑，吞咽时颈部稍有疼痛	头晕乏力眼花，偶有抽搐、脚底发热、皮肤瘙痒等不适	100	5388	246.7	1200	26.7	41.4	561.5	9.38	354	273	1.05		3.96					0.132	204.6	109		25.9	6210	3	20分钟的初始相：双侧甲状腺显影清晰，位置、形态、大小正常，甲状腺内放射性分布欠均匀，左叶上极、左叶下极、右叶上极、右叶下极可见稍高放射性浓聚影。 2小时的延迟相：甲状腺左叶上极、左叶下极、右叶上极、右叶下极仍显影，其余部分放射性分布减退。 3小时的延迟相：甲状腺左叶上极、左叶下极、右叶上极、右叶下极仍显影，其余部分放射性分布减退。	右侧上位甲状旁腺区域探及低回声结节，呈分叶状，大小约21mm*6mm*7mm（容积0.6ml） 右侧下位甲状旁腺区域探及低回声结节，大小约12mm*9mm*12mm（容积0.7ml） 左侧上位甲状旁腺区域探及低回声结节，呈分叶状，大小约21mm*8mm*8mm（容积0.7ml） 左侧下位甲状旁腺区域探及低回声结节，大小约10mm*8mm*10mm（容积0.4ml）	21			骨质疏松(L2-L4T值-2.4，左股骨颈T值-2.6，左股骨近端T值-2.5 )	0	双侧颈动脉硬化伴多发斑块形成	0	110/82	110	82	8
钱显会	0	35	0	2018-04-15	2018-04-20	4	1	4-17行左侧，4-20行右侧射频消融	4	6.25	无	全身骨痛半年	150	4579	255	1200	13.1	38.3	866	6.49	378	161	1.04	7.427	3.88	5.2	0	7.342		0.006	31.1	79			0	0	20分钟的初始相：双侧甲状腺显影清晰，位置、形态、大小正常，甲状腺内放射性分布欠均匀，右叶上极、下极、左叶上极可见稍高放射性浓聚影。 2小时的延迟相：甲状腺右叶上极、下极、左叶上极仍显影，其余部分放射性分布减退。	双侧甲状旁腺区可见数个偏低回声结节，大小分别约12mm*8mm*20mm(左中，容积约1.0ml)，9mm*8mm*12mm(左下，容积约0.4ml)，10mm*6mm*18mm(右中，容积约0.6ml），17mm*12mm*20mm(右下，容积约2.2ml)，边界清，内回声不均匀，CDFI显示内见点状血流信号	20			骨量减少（ 左股骨颈T值-0.9，左全髋T值-1.8，L1-L4T值-0.6）	1			140/96	140	96	11
陈雪芬	1	68	0	2018-04-15	2018-04-17	6	1	双侧甲状旁腺区结节经皮射频消融术（4枚）	4	3.62	无	无	150	6000	192.3	1200	11.8	36.2	610.8	8.49	353	186	1.03	7.447	3.7	4.5	0	7.332		0.009	139.2	96					0分钟的初始相：双侧甲状腺显影清晰，位置、形态、大小正常，甲状腺内放射性分布欠均匀，右叶上极、下极、左叶上极可见稍高放射性浓聚影。 2小时的延迟相：甲状腺右叶上极、下极、左叶上极仍显影，其余部分放射性分布减退。 3小时的延迟相：甲状腺右叶上极、下极、左叶上极仍显影，其余部分放射性分布减退。	甲状腺横切面大小正常，内部光点细小，分布尚均匀，双侧甲状旁腺区可见数个低回声结节，边界尚清，切面大小约14mm*7mm*11mm（右叶下极，容积0.56ml），6mm*5mm*10mm（左叶上极，容积0.16ml），10mm*5mm*6mm（左叶下极，容积0.16ml），CDFI显示结节周边较丰富血流信号。	14					双侧颈动脉硬化伴左侧窦部斑块形成	0	144/59	144	59	6
钱雅明	0	53	1	2018-05-27	2018-06-04	7	1	双侧甲状旁腺区结节经皮射频消融术	4	2.83	无	全身皮肤瘙痒，四肢及肩背为重，夜间尤重	150	5493	215.8	1200	4.8	33.1	1182.6	4.17	351	238	0.95	7.394	3.5	3.8	0	7.36		0.047	134.5	102	1.3		1720	3	15分钟的初始相：双侧甲状腺显影清晰，位置、形态、大小正常，甲状腺内放射性分布欠均匀，左叶上极、左叶下极、右叶下极可见稍高放射性浓聚影。 2小时的延迟相：甲状腺左叶上极、左叶下极、右叶下极仍显影，其余部分放射性分布减退。	双侧甲状旁腺区扫查： 左侧下位甲状旁腺大小约13mm*7mm*8mm（容积：0.36ml）、 左侧上位甲状旁腺大小约13mm*8mm*9mm（容积：0.47ml）， 右侧下位甲状旁腺大小约28mm*12mm*15mm（容积：2.52ml）， 边界清，内血流信号较丰富。 右侧上位甲状旁腺于甲状腺背侧区域未探及。	28					双侧颈动脉硬化伴多发斑块形成（硬斑）	0	141/89	141	89	13
叶世旺	0	42	0	2018-05-29	2018-06-06	8	1	6-6行右侧射频消融，术后声音嘶哑，12-13行左侧射频消融	4	3.58	声音嘶哑，饮水呛咳，考虑喉反神经损伤	无	200	6000	226.7	1080	59.7	38.7	843.6	6.45	458		0.96	7.304	3.5	3.6	0	7.373		0.011	60.9	93			0	0	15分钟的初始相：双侧甲状腺显影清晰，位置、形态、大小正常，甲状腺内放射性分布欠均匀，双侧上极及下极可见稍高放射性浓聚影。 2小时的延迟相：甲状腺双侧上极及下极仍显影，其余部分放射性分布减退。	甲状旁腺区见多个椭圆形偏低回声结节，大小分别约14mm*12mm（左侧下位）、17mm*9mm（右侧上位）、8mm*6mm（右侧下位），内部光点细小，分布尚均匀，CDFI显示结节内见点条状血流信号。 另于甲状腺左叶中部后方见一偏低回声结节，似位于甲状腺内，约14mm*10mm，内部回声不均匀，内见多发强光斑，后方伴彗尾。	17		双侧甲状旁腺区可见结节状软组织密度影，部分内见钙化灶，其中左侧上方者与甲状腺关系密切，增强后可见不均匀强化。气管和周围组织结构未见明显异常。颈部未见肿大淋巴结。 附见胸1、胸3椎体及附件内见局部骨质吸收伴硬化边形成。	骨量减少（左股骨颈T值-0.5，左全髋T值-1.3，L1-L4T值-1.7 ）	1	双侧颈动脉超声检查未见明显异常	1	115/65	115	65	18
周洪美	1	41	1	2018-06-20	2018-06-29	6	1	6/25左侧甲状旁腺区结节经皮射频消融术,6/29右侧甲状旁腺区结节经皮射频消融术	4	4.32		无	100	6000	193.4	1200	10.68	27.257	901.96	4.41	507	230	0.87	7.469	4.78	4	0	7.402		0.008	134.4	59	24.14	31.5			双叶甲状腺上下极（左叶下极明显）放射性分布欠均匀，延迟显像左叶下极放射性浓聚影，结合超声检查，提示甲状旁腺增生，请结合临床。	双侧甲状腺后方低回声结节，考虑甲状旁腺增生			左侧甲状旁腺区域结节样影，考虑甲状旁腺增生和/或腺瘤可能，请结合临床。 甲状腺右侧叶微小结节，请结合其他检查。 附见：纵隔淋巴结显示。	骨密度正常（左股骨颈T值0.6，左全髋T值0.6，L1-L4T值1.2 ）	2	双侧颈动脉硬化伴左侧斑块形成	0	125/76	125	76	13
方秋梅	1	56	0	2018-07-02	2018-07-12	7	1	甲状旁腺射频消融术（双侧下极），切面大小约13mm*10mm（左叶下极），9mm*6mm（右叶下极）	4	1.5	低热，最高体温37.8℃	骨痛	100	4821	300	1111	20.76	37.3	674	7.88	286	151	1.14	7.47	4.03	4.6	0	7.395		0.027	173.2	103	6.8	24			30分钟的初始相：左叶甲状腺显影清晰，位置、形态、大小正常，右叶甲状腺显影较左叶淡薄，甲状腺内放射性分布欠均匀，双侧下极下方均可见结节状稍高放射性浓聚影（左叶下极较右叶下极明显）。 2.5小时的延迟相：双侧甲状腺放射性分布明显稀疏，两侧下极下方均可见一轻度放射性浓聚影（左叶下极较右叶下极明显）。	双侧甲状腺下极后方均可见低回声团，左侧切面大小约13mm*10，右侧切面大小约9mm*6mm，边界清，CDFI：可点条状血流信号。	13		双侧甲状腺后下缘可见小结节状低密度影，强化幅度较甲状腺低，左侧稍明显，大小约10mm。	骨质疏松，左股骨颈T值-1.3，左全髋T值-1.3，L1-L4T值-3.4	0	双侧颈动脉硬化伴左侧窦部斑块形成	0	165/94	165	94	16
顾慧芬	1	41	1	2018-07-11	2018-07-23	4	1	2018.7.17及2018.7.23行左侧甲状旁腺及右侧甲状腺旁腺射频消融术	4	3.9	无	关节肿大	110	6000	289.7	1200	18.65	37.8	1077.4	4.89	422	169	1.16	7.39	3.6	4.5	0	7.369		0.008	150.7	100			469	3	20分钟的初始相：双侧甲状腺显影清晰，位置、形态、大小正常，甲状腺内放射性分布欠均匀，甲状腺左叶中上部、下部及右叶中部、下部各见一稍高放射性浓聚影。 2小时的延迟相：甲状腺左叶中上部、下部及右叶中部、下部仍显影，其余部分放射性分布减退。	双侧甲状旁腺区域探及数个低回声结节，较大的范围约14mm*6mm*9mm（右侧甲状腺中部背侧），9mm*5mm*6mm、6mm*4mm*5mm（右侧甲状腺下极背侧），19mm*9mm*13mm（左侧甲状腺中部背侧，数个结节融合，内见暗区），11mm*5mm*10mm（左侧甲状腺下极下方），边界清，形态欠规则，部分回声不均，可见点条状血流信号。	19		双侧甲状腺后缘见多枚结节状软组织密度影，左侧较大者呈分叶状，约16×8mm，边界尚清；增强后右侧者中度均匀强化，左侧者见不均匀中度-明显强化，稍低于邻近甲状腺实质。余双侧甲状腺实质未见明显异常密度及强化影。气管和周围组织结构未见明显异常。颈部未见明显肿大淋巴结。	骨量减少，左股骨颈T值-1.8，左全髋T值-1.9，L1-L4T值-0.5	1	双侧颈动脉硬化伴多发斑块形成（硬斑为主）	0	141/85	141	85	16
李允才	0	68	0	2018-07-24	2018-08-03	13	1	7-30行左侧，8-3行右侧射频消融	4	3.62	甲状腺弥漫性肿大，有压痛。考虑甲状腺急性炎性反应，甲强龙80mg静脉滴注	无	160	6000	300	1200	25.27	36.1	681.6	7.48	368	388	0.99	7.464	4.7	4.9	0	7.397		0.081	1435.1	91		62	1977	3	20分钟的初始相：双侧甲状腺显影清晰，位置、形态、大小正常，甲状腺内放射性分布欠均匀，左叶上极、左叶下极、右叶下极均可见稍高放射性浓聚影。 2小时的延迟相：甲状腺左叶上极、左叶下极、右叶下极仍显影，其余部分放射性分布减退。	双侧甲状旁腺区扫查：双侧下位可见低回声结节，大小约24mm*11mm*13mm（左）、17mm*15mm*11mm(右)，边界清，形态不规则，内见点条状血流信号。	24		双侧甲状腺大小、形态正常，密度均匀，边界清，未见明显异常强化灶。气管和周围组织结构未见明显异常。颈部未见肿大淋巴结。双侧甲状腺后方气管两侧可见数枚结节状软组织密度，较大者位于右侧，约10*16mm，内可见颗粒状钙化。	骨质疏松，左股骨颈T值-1.8，左全髋T值-1.8，L1-L4T值-2.7	0	双侧颈动脉硬化伴斑块形成 左侧颈外动脉管腔轻度狭窄	0	138/62	138	62	13
王植村	0	48	0	2018-08-20	2018-08-27	7	1	8-22行左侧，8-27行右侧射频消融术	4	3.2	无	双侧髋关节及足跟疼痛1年	150	6000	300	1200	45.77	36.1	1186.9	4.23	534	322	1.44		4.4	4.63	0	7.327		0.007	88.2	123			306	2	20分钟的初始相：双侧甲状腺显影清晰，位置、形态、大小正常，甲状腺内放射性分布均匀，甲状腺左叶放射性分布较右叶稍浓聚。 2小时延迟相：双侧甲状腺放射性分布较前略稀疏，左叶放射性分布整体较右叶放射性分布略浓聚，左叶上极放射性分布较临近组织浓聚。 4小时延迟相：双侧甲状腺放射性分布较前明显稀疏，左叶放射性分布整体较右叶放射性分布仍略浓聚，左叶上极放射性分布较临近组织浓聚。	四颗甲状旁腺可见，切面大小约18mm*13mm*9mm（左上位）、18mm*16mm*16mm（左下位）17mm*6mm*7mm（右上位）21mm*15mm*16mm（右下位），内部可见血流信号和强光斑。	21		双侧甲状腺大小、形态正常，密度欠均匀，边界清，增强后未见明显异常强化灶。两侧甲状旁腺可见显示，左侧较大者截面范围约13mm×10mm，增强扫描均匀强化，气管和周围组织结构未见明显异常。颈部未见肿大淋巴结。	骨密度正常，左股骨颈T值1.2，左全髋T值1.3，L1-L4T值-0.6	2			139/91	139	91	13
吉云杰	0	30	0	2018-10-10	2018-10-18	11	1	双侧甲状旁腺区结节经皮射频消融术	4	6	无	身高缩短约10cm，长期活动后足跟疼痛明显，胸廓畸形，脊柱后突明显，双手指末节关节有畸形	150	4087	163.9	748.3	19.03	41.2	749.3	7.92	496	673	1.29	7.429	4.27	4.4	0	7.447		0.091	3855.1	112		6.5			20分钟的初始相：双侧甲状腺显影清晰，位置、形态、大小正常，甲状腺内放射性分布欠均匀，左叶下极及右叶下极可见稍高放射性浓聚影。 2小时的延迟相：甲状腺左叶下极、右叶下极仍显影，其余部分放射性分布减退。	甲状旁腺区域见数个低回声结节，边界尚清，大小分别约9mm*4mm（左上位）、21mm*8mm（左下位）、9mm*4mm（右上位）、20mm*13mm（右下位，内见长约4mm的强光斑，后方伴声影，内血流信号丰富，RI：0.59），CDFI显示结节内点条状血流信号。	21		甲状腺右侧叶下缘可见低密度结节，边界较清，外形尚规则，内见粗大钙化，病变大小约13mm*15mm，增强后渐进性强化（低于甲状腺强化）。双侧甲状旁腺区未见明显肿块。	骨质疏松，左股骨颈T值-2.3，左全髋T值-2.7，L2-L4T值-2.4	0	双侧颈动脉硬化伴左窦部斑块	0	112/65	112	65	13
赵永春	0	69	0	2018-11-24	2018-12-06	10	1	12/3右侧甲状旁腺经皮射频消融术；12/6左侧甲状旁腺经皮射频消融术	4	3.45	发热39.6℃，血行感染，血培养革兰氏阳性球菌	无	100	5406	300	1200	21.38	36.2	548.8	9.58	333	168	0.95	7.402	4.37	6.39	1	7.388	4.9	0.028	4099.9	85	11	108.6			20分钟的初始相：双侧甲状腺显影清晰，位置、形态、大小正常，甲状腺内放射性分布欠均匀，左叶上极和下极、右叶上极和下极似可见稍高放射性浓聚影。 2小时的延迟相：甲状腺左叶上极和下极、右叶上极和下极仍见少量放射性浓聚，其余部分放射性分布减退。	于双侧甲状腺上下级背侧均见低回声结节，较大的切面大小分别约15mm*6mm（左上），18mm11mm（左下），15mm*8mm（右上），16mm*12mm（右下）边界清，内可见点条状血流信号。	18					双侧颈动脉硬化伴多发斑块形成	0	151/60	151	60	18
蒋之大	0	41	0	2018-12-06	2018-12-21	5	1	12-19行左侧，12-21行右侧甲状旁腺射频消融术	4	3.38	无	无	150	5746	300	1200	6.96	39	822	6.68	444	642	0.87	7.386	4.62	4.1	0	7.322		0.02	34.7	104	26.9	43.1	89	1		左侧甲状腺中上部及下部后方各可见一低回声结节，大小约7mm*7mm（下部后方），14mm*9mm（中上部后方），位于甲状腺包膜外，内回声均匀，未见明显强光斑，可见点条状血流信号。甲状腺右叶下部可见一低回声结节，大小约14mm*9mm，边界欠清，形态不规则，内回声不均匀，可见环状强光斑，未见血流信号。	14		甲状腺左叶中上部及下部后方可见结节灶，边界尚清，位于 甲状腺包膜外，密度及强化方式与甲状腺组织不同。甲状腺 右叶下部可见不规则结节灶，边界欠清，病灶内钙化，增强 扫描后未见明显强化	骨质疏松，左股骨颈T值-3.4，左全髋T值-3.8，L1-L4T值-1.5	0	双侧颈动脉硬化伴多发斑块形成(硬斑为主)	0	125/77	125	77	20
刘凤兰	1	61	0	2018-12-14	2018-12-28	2	1	甲状旁腺射频消融术（左右侧分次完成）	4	3.2	无	无	150	4627	286.8	1200	37.55	42.4	508	10.73	283	278	1.19	7.435	4.99	5.05	0	7.43		0.036	>5000	107	1.3				20分钟的初始相：双侧甲状腺显影清晰，位置、形态、大小正常，甲状腺内放射性分布欠均匀，左叶上极、左叶下极、右叶中下极、右叶下极可见稍高放射性浓聚影。 2小时的延迟相：甲状腺左叶上极、左叶下极、右叶中下极仍显影，以右叶中下极明显，其余部分放射性分布减退。	甲状旁腺区域可见低回声团，大小分别约30mm*14mm（右侧叶下极背侧）,13mm*6mm（右侧叶下极背侧，内见环状钙化），13mm*7mm*12mm（左侧叶下极背侧）边界清，内见点条状血流信号。	30		双侧甲状旁腺区可见两枚结节，左侧直径约4.9mm，右侧大小约19.5*11.3mm，密度不均匀，增强后其内低密度灶，					157/82	157	82	7
徐新娣	1	46	1	2018-12-19	2018-12-28	8	1	12-24行左侧甲状旁腺射频消融术，12-28行右侧（4枚）	4	6.02	无	牙龈增生明显，存在手术禁忌征	150	6000	148.1	1200	3.73	16.5	706.9	7.76	390	578	0.73		3.2	3	0	7.437		0.022	68.8	72		5.2	64	1		双侧上位、下位甲状旁腺均可探及，大小约18mm*8mm*10mm（右上位），24mm*14mm*17mm（右下位），23mm*12mm*14mm（左上位），15mm*11mm*11mm（左下位），边界清，内血流丰富。	24		双侧甲状腺大小、形态正常，密度均匀，边界清，未见明显 异常强化灶。气管和周围组织结构未见明显异常。颈部未见 肿大淋巴结。双侧甲状旁腺增大，最大者约16*13mm，边缘 清楚，增强后可见轻度强化。	骨质疏松，左股骨颈T值-1.9，左全髋T值-2.1，L1-L4T值-2.9	0	双侧颈动脉超声检查未见明显异常	1	95/64	95	64	12
汪富荣	0	56	0	2019-01-15	2019-01-21	10	1	1-18行左侧，1-21行右侧甲状旁腺射频消融术	4	3.42	无	关节疼痛半月，伴烦躁，睡眠欠佳	150	6000	300	1200	18.9	34.6	812.7	6.35	387	316	1.01	7.422	4.4	5.46	1	7.292	4	0.094	457.6	141		7.9	4	1		双侧上位、下位甲状旁腺大小分别约28mm*10mm*12mm（右上位，容积1.8ml），8mm*13mm*24mm（右下位，容积1.3ml），14mm*9mm*15mm（左上位，容积0.98ml），9mm*7mm*13mm（左下位，容积0.4ml）,均伴环形钙化，内可见较丰富血流信号。	28			骨量减少，左股骨颈T值-0.8，左全髋T值-1.4，L1-L4T值0.3	1			173/88	173	88	8
江帅	0	32	0	2019-01-18	2019-01-22	12	1	1-19行右侧，1-22行左侧甲状旁腺射频消融术	4	8.45	无	双下肢肌肉疼痛，伴肢体瘙痒感，HIV4年		6000	158.6	1200	4.53	39.5	621.3	9.7	252	357	0.95		4.53	3.5	0	7.377				125						双侧甲状旁腺区可见数个低回声结节，边界尚清，切面大小约24mm*21mm*18mm（右叶下极，容积4.7ml），12mm*7mm*4mm（右叶上极，容积0.17ml），13mm*13mm*6mm（左叶上极，容积0.53ml），24mm*15mm*13mm（左叶下极，容积2.4ml），CDFI显示结节周边较丰富血流信号。超声提示甲状旁腺多发偏低回声结节，甲状旁腺腺瘤可能。	24							181/112	181	112	6
周家明	0	62	0	2019-02-12	2019-02-22	9	1	双侧甲状旁腺射频消融（左上、左下、右下）	3	4.25		无						32.9	1077.8	4.46	527	212	0.92	7.495	3.51	4.77	0	7.294		0.031	390	93	35.4				20分钟的初始相：双侧甲状腺显影清晰，位置、形态、大小正常，甲状腺内放射性分布欠均匀，左叶下极可见放射性浓聚影。 2小时的延迟相：甲状腺左叶下极病灶仍显影，其余部分放射性分布减退。	甲状腺左叶下极下方见低回声团，较大的大小约30mmx20mm*14mm	30		左侧甲状腺下方团片状异常密度灶，甲状旁腺增生可能					129/62	129	62	8
李康云	0	50	0	2019-02-14	2019-02-19	10	1	双侧甲状旁腺区结节经皮射频消融术（左侧上位、左侧下位、右侧下位）	3	4.67	无	脚痛	160	6000	300	1200	14.74	35.3	837.2	6.28	334	367	1	7.406	4.09	4.68	0	7.371		0.112	359.1	108		19.1			20分钟的初始相：双侧甲状腺显影清晰，位置、形态、大小正常，甲状腺内放射性分布欠均匀，左叶上下极、右叶上下极均可见稍高放射性浓聚影。2小时的延迟相：甲状腺左叶上下极、右叶上下极仍显影，其余部分放射性分布减退。	右侧下位甲状旁腺区见低回声结节，位于右侧甲状腺下极后方及下方，大小约1.8cm*1.2cm*1.3cm，内见环形钙化，CDFI：内可见较丰富的血流信号。另该结节上部后方见一低回声结节，大小约0.7cm*0.3cm*0.6cm。左侧上位甲状旁腺区见低回声结节，大小约2.0cm*0.8cm*1.0cm，位于左侧甲状腺中部后外侧，内见较丰富血流信号。左侧下位甲状旁腺区见低回声结节，大小约1.8cm*1.0cm*1.2cm，位于左侧甲状腺下极下方锁骨上区域，内见环形钙化，内见较丰富血流信号。	20		左侧甲状腺上下缘及右侧甲状腺下缘后方可见类圆形 稍低密度结节，最大直径约15mm，强化欠均匀。	骨质疏松，左股骨颈T值-3.1，左全髋T值-3.2，L1-L4T值-2.3	0	双侧颈动脉硬化伴多发斑块形成	0	136/95	136	95	23
胡豪妹	1	32	0	2019-02-18	2019-02-26	2	1	甲状旁腺射频消融术（4枚）	4	5.93	无	无	200	6000	91.1	1200	10.29	33.9	743.6	7.88	480	1343	0.8	7.424	3.99	5.1	0	7.408		0.008	264.1	61	1.8		0	0	双侧甲状腺显影清晰，位置、形态、大小正常，甲状腺内放射性分布欠均匀，左叶上极、左叶下极、右叶上极、右叶下极可见稍高放射性浓聚影。2小时的延迟相：甲状腺左叶上极、左叶下极、右叶上极、右叶下极仍显影，其余部分放射性分布稍减退。5小时延迟相：甲状腺左叶上极、左叶下极、右叶上极、右叶下极仍显影，其余部分放射性分布明显减退。	双侧上、下位甲状旁腺大小分约：20mm*6mm*7mm（左上）、19mm*7mm*9mmmm*mm（左下）、15mm*5mm*8mm（右下）、30mm*6mm*15mm（右上），边界清，内回声不均，血流信号丰富。	30		甲状腺大小、形态正常，内见多发斑点状致密影，未见明显 异常强化灶。气管和周围组织结构未见明显异常。双侧颈部 多发淋巴结显示。	骨密度尚正常，其中L4骨量减少，左股骨颈T值-0.4，左全髋T值-0.4，L1-L4T值-0.6，L4T值-1.1	1	双侧颈动脉硬化伴右侧斑块形成	0	161/68	161	68	11
曹建平	0	58	0	2019-03-03	2019-03-15	5	1	3-15行右侧甲状旁腺区结节经皮射频消融术（右下、右上）	2	2.43	无	无		6000	206.5	1200	9.02	36.3	881.5	5.74	498	162	0.87	7.414	4.35	3.6	0	7.411		0.066		95	66.8					右侧上位甲状旁腺区可见偏低回声结节（峡部水平甲状腺后方），大小约11mm*7mm*14mm，容积0.6ml。右侧下位甲状旁腺区可见偏低回声结节（右侧甲状腺下极下方），大小约18mm*6mm*11mm，容积0.6ml。左侧上位甲状旁腺区可见偏低回声结节（左侧甲状腺中部腺体内），大小约11mm*9mm*11mm，容积0.5ml。左侧下位甲状旁腺区可见偏低回声结节（左侧甲状腺下极下方），大小约22mm*12mm*17mm，容积2.3ml。	22							159/78	159	78	17
蔡展波	0	36	0	2019-04-08		5	1	4-12行左侧，4-16行右侧射频消融术	4	3.88	无	无	422	6000	300	1200	25.84	38.7	723.7	6.92	273	377	0.95		4.97	4.3	0	7.327		0.025	59.8	85	8.9				20分钟的初始相：双侧甲状腺显影清晰，位置、形态、大小正常，甲状腺内放射性分布尚均匀，左叶下方、右叶下方可见类圆形放射性轻度浓聚影。2小时的延迟相：甲状腺放射性分布减退，左叶下方、右叶下方仍可见类圆形放射性轻度浓聚影。（主动脉旁异位甲状旁腺）	双侧甲状旁腺区域超声探查：双侧甲状腺背侧探及不均回声结节，大小约7mm*5mm*12mm（左侧甲状腺近峡部水平，容积约0.22ml）、7mm*5mm*13mm（右侧甲状腺近峡部水平，容积约0.24ml），内回声不均，由数个低回声结节融合，内部见点状血流信号。另甲状腺下方探及不均回声结节，大小约10mm*7mm*12mm（左侧甲状腺下极下方达锁骨水平，容积约0.44ml，低回声，内见强光斑）、12mm*9mm*13mm（右侧胸骨后方，容积约0.73ml，由数个低回声结节融合），内回声不均，内部见点状血流信号。	13		双侧甲状腺大小、形态正常，密度均匀，边界清，未见明显 异常强化灶。气管和周围组织结构未见明显异常。增强后未 见异常强化。颈部未见肿大淋巴结。甲状旁腺未见明显肿 大。	骨量减少，左股骨颈T值-1.3，左全髋T值-0.5，L1-L4T值0.4	1	双侧颈动脉硬化伴双侧斑块形成	0	122/79	122	79	12
张明霞	1	53	1	2019-04-25		4	1	双侧甲状旁腺经皮射频消融术（4枚）	4	2	无			3457	208.4	478.6	17.69	35.6	866.3	4.06	360	157	0.68		3.57	3.2	0	7.481				86	31.8				20分钟的初始相：双侧甲状腺显影清晰，位置、形态、大小正常，甲状腺内放射性分布欠均匀，左叶下极、右叶中极、右叶下极可见稍高放射性浓聚影。2小时的延迟相：甲状腺左叶下极、右叶中极、右叶下极仍显影，其余部分放射性分布减退。	余甲状旁腺区域探及异常回声结节，大小约8mm*10mm*8mm（容积ml，左侧叶中下部外后方，似位于甲状腺内，内见分隔样结构，血流信号较丰富）；11mm*8mm*8mm（容积0.37ml，右侧无名动脉、颈总动脉分叉处）；13mm*6mm*6mm（容积0.24ml，右侧甲状腺中下部外后方，多结节样，可见较丰富血流信号）。	13							96/58	96	58	8
雷崇术	0	48	0	2019-05-08		10	1	5-10行左侧，5-14行右侧甲状旁腺射频消融术	4	3.53	声音嘶哑	关节疼痛	100	6000	178.8	679.9	15.22	35.8	1103.5	3.91	385	117	0.93	7.44	4.31	3.9	0	7.42		0.008	54.9	140						甲状腺左叶中部后方包膜外见低回声结节，切面大小约12mm*7mm，边界清，内回声欠均匀，CDFI显示内未见少许血流信号。甲状腺左叶下极下方另见低回声结节，切面大小约20mm*12mm,边界清，内可见多个粗大钙化斑，CDFI显示内未见少许血流信号。甲状腺右叶下极下方见两枚低回声结节，切面大小分别约16mm*9mm，14mm*9mm,边界清，内回声欠均匀，CDFI显示内未见少许血流信号。	20			骨量减少，左股骨颈T值-1.7，左全髋T值-1.7，L1-L4T值-1.1	1	双侧颈总、颈内、颈外动脉超声检查未见明显异常	1	149/82	149	82	8
莫汝强	0	39	0	2019-05-12		5	1	甲状旁腺射频消融术（4枚，左中、左下、右下2枚）	4	3.42	无	偶有骨痛	200	6000	230.1	1200	27.41	41.2	1299	3.3	681	708	1.12	7.396	4.75	4	0	7.34		0.02	37.1	117	1.3				20分钟的初始相：双侧甲状腺显影清晰，位置、形态、大小正常，甲状腺内放射性分布欠均匀，右叶中下极可见稍高放射性浓聚影。2小时的延迟相：甲状腺右叶中下极仍显影，其余部分放射性分布减退。					骨密度正常，左股骨颈T值1.9，左全髋T值1.7，L1-L4T值0.9	2			138/83	138	83	6
吴耀玲	1	53	0	2019-05-16		13	1	甲状旁腺射频消融术（分次完成）	4	2.08	全身肌肉酸痛			5639	283.8	1200	6.8	36.4	755.7	4.78	354	816	2.05		4.84	4	0	7.346		0.01	36.8	85	1.3		1	1	20分钟的初始相：双侧甲状腺显影清晰，位置、形态、大小正常，甲状腺内放射性分布欠均匀，右叶下极可见稍高放射性浓聚影。2小时的延迟相：甲状腺右叶下极仍显影，其余部分放射性分布减退。	甲状腺左叶后方可见低回声团，大小约12mm*10mm*5mm（左上位，容积0.35ml），16mm*11mm*11mm（左下位，容积1.0ml），边界清，内部回声欠均匀，CDFI显示内部血流信号丰富。甲状腺右叶中上部背侧可见低回声团，大小约28mm*7mm*13mm（容积1.2ml），呈分叶状，边界尚清，内部回声欠均匀，CDFI显示内部血流信号丰富。甲状腺右叶下部背侧可见低回声团，大小约6mm*5mm*8mm（容积0.11ml），边界尚清，内部回声欠均匀，CDFI显示内部血流信号丰富。	28		双侧甲状腺上极小低密 度灶，增强扫描强化不明显。 右侧甲状腺后方结节影，增强后轻度均匀强化。左侧甲状腺 后方局灶性低密度影。					111/80	11	80	11
徐金山	0	59	0	2019-07-21	2019-07-30	13	1	双侧甲状旁腺区结节经皮射频消融术（4枚）	4	2.75		无	100	5965	257.8	1193	33.72	39.4	806.2	5.51	498	110	1.2		5.13	6.04	1	7.298	2.1			164					20分钟的初始相：双侧甲状腺显影清晰，位置、形态、大小正常，甲状腺内放射性分布欠均匀， 左叶上极、右叶上极放射性分布欠均匀，左叶下极、右叶下极可见稍高放射性浓聚影。2小时的延迟相：甲状腺左叶上极、右叶上极、左叶下极、右叶下极仍显影，其余部分放射性分布减退。	于甲状腺双叶后方分别可见两枚低回声结节，13mm*8mm*mm（右，下组），6mm*4mm*6mm（右，上组），15mm*7mm*7mm（左，下组）、4mm*3mm*4mm（左，上组），边界清，内回声均匀，未见强回声光斑，CDFI示点状血流信号	15							172/98	172	98	11
梅爱玉	1	70	0	2019-08-01		12	1	甲状旁腺结节经皮射频消融术（左上、左下，右上、右下各1，共4颗）	4	3.82	无	双侧膝盖疼痛1年	120	6000	181.5	1200	23.02	37.6	716.5	4.91	379	235	1.13	7.284	4	3.5	0	7.352		0.011	120.8	125	1.3					甲状腺左叶上极背侧区域可探及数个偏低回声团堆积，范围约17mm*7mm，内部回声欠均匀，边缘尚清，CDFI显示内部血流信号较丰富。甲状腺左叶下极背侧区域可探及偏低回声团，大小约10mm*9mm，边界清，CDFI可见点状血流信号。甲状腺右叶上极背侧区域可探及数个偏低回声团堆积，范围约12mm*10mm，内部回声欠均匀，边缘尚清，CDFI显示内部点条状血流信号。甲状腺右叶下极区域可探及数个偏低回声团堆积，范围约14mm*13mm，内部回声欠均匀，边缘尚清，CDFI显示内部点条血流信号。	17		双侧甲状腺增大，内见多发结节状、斑片状低密度灶，双侧 甲状腺上极后缘见结节样低密度影，较大者位于右叶，大小 约16mm*9mm，内见粗大钙化，径约7mm，增强后中度强化。 气管和周围组织结构未见明显异常。颈部未见肿大淋巴结。					118/62	118	62	7
余有良	0	49	0	2019-08-20	2019-08-27	13	1	双侧甲状旁腺区结节经皮射频消融术（4枚）	4	4.27	无	皮肤瘙痒	100	5644	300	996.9	53.09	36.2	689.5	6.91	314	103	1.01	7.357	5.85	6.32	1	7.375	1.08	0.012	956.2	121	10.2				20分钟的初始相：双侧甲状腺显影清晰，位置、形态、大小正常，甲状腺内放射性分布欠均匀，右叶中下极可见稍高放射性浓聚影。1小时的延迟相：甲状腺右叶中下极仍显影，其余部分放射性分布减退。	甲状腺左叶中上部内侧缘可见低回声，大小约9mm*6mm*6mm，边界清，周边可见强光斑，内血流较丰富。 甲状腺左叶下极可见低回声，大小约9mm*6mm*6mm，边界清，内血流较丰富。 甲状腺右叶中上部后缘可见低回声，大小约9mm*5mm，边界清，内血流较丰富。 甲状腺右叶下方可见低回声，大小约13mm*10mm*9mm，周边可见弧形强光斑，边界清，内血流较丰富。	13		甲状腺两叶后内方见多发结节状低密度影，大者位于左叶， 大小约10x8mm，增强后可见较明显强化，强化幅度较正常 甲状腺低。甲状腺右叶下份旁见一结节状低密度影，大小约 13x11mm，壁可见钙化，边界清楚，可见较明显强化。					156/88	156	88	8
娄梅娣	1	46	1	2019-09-01		2	1	9-4行左侧，11-19行右侧射频消融	4	1.3	声音嘶哑	无		5335	205.7	1200	20.39	33.8	1036.8	3.34	492	161	1.2	7.356	4.39	3.96	0			0.013	479.5	95	1.3	1.3			20分钟的初始相：双侧甲状腺显影清晰，位置、形态、大小正常，甲状腺内放射性分布欠均匀，右叶中下极、左叶上极、下极可见稍高放射性浓聚影。2小时的延迟相：甲状腺右叶中下极、左叶上极、下极仍显影，以右叶中下极为著，其余部分放射性分布减退。									165/100	165	100	19
周晴晴	0	33	1	2019-10-19		2	1	甲状旁腺射频消融术（3枚，左侧、右侧下位，右上因准备肾移植未消融）	3	2.25	反复低钙，头晕，感乏力，行走不稳，视物模糊	无	100	6000	287.6	1200	17.92	33.8	1230.6	3.63	432	98	0.92	7.34	3.89	3.5	0	7.359		0.084	1560.6	66	1.9		23.9	1	20分钟的初始相：甲状腺显影清晰，放射性高度浓聚，其放射性活度与心肌影像近似，双侧叶下极放射性分布稍浓聚；上胸部未见异常放射性浓聚影。2小时的延迟相：甲状腺双叶显影减淡，双侧叶下极放射性分布稍浓聚。	左侧上位甲状旁腺区低回声结节，边界清，内回声欠均匀，大小约5mm*4mm*5mm，容积0.05ml；左侧下位甲状旁腺区低回声结节，边界清，内回声欠均匀，大小约12mm*8mm*6mm，容积ml，右侧上位甲状旁腺区低回声结节，边界清，内回声欠均匀，大小约5mm*3mm*5mm，容积0.3ml；右侧下位甲状旁腺区低回声结节，边界清，内回声欠均匀，大小约16mm*11mm*10mm，容积0.9ml，内见点状血流信号。	16		双侧甲状腺下方可见结节影，较大者径约8mm，增强低强 化。喉	骨量减少，左股骨颈T值-1.1，左全髋T值-0.9，L1-L4T值0.5	1	双侧颈总、颈内、颈外动脉超声检查未见明显异常	1	194/127	194	127	12
韩柏牛	0	70	0	2019-12-23		10	1	双侧甲状旁腺射频消融（左上、右上、右下）	3	10.5	颈部肿胀，考虑术后出血，术后B超：左后部局部残留考虑，1.9头颈外科行左颈部血肿清除术+喉返神经探查松解术+筋膜组织瓣成形	无	100	5752	237.4	1200	20.2	35	696.5	6.41	288	97	1.07		4.42	3.9	0	7.392		0.085	113.9	99	1.7	38.4			20分钟的初始相：双侧甲状腺显影清晰，甲状腺双叶位置偏右，形态及大小基本正常，甲状腺内放射性分布欠均匀，左叶上极、右叶上极、双叶下极可见稍高放射性浓聚影。 2小时延迟相：甲状腺左叶上极、右叶上极、双叶下极仍显影，其余部分放射性分布减退。 3小时的延迟相：甲状腺左叶上极、右叶上极、双叶下极仍显影，其余部分放射性分布明显减退。	双侧甲状旁腺区见低回声结节，范围分别约12mm*4mm*6mm（容积约：0.15ml，右上位），8mm*4mm*5mm（容积约：0.08ml，右下位），8mm*4mm*5mm（容积约：0.08ml，左上位），边界清，部分可见少许血血流信号。 另左侧甲状腺下部见一个囊性为主的囊实混合回声团，大小约57mm*39mm*47mm，超声造影显示该团块周边及实质成分较周边正常甲状腺组织略早增强，且呈偏高增强。	12		甲状腺左侧叶占位，较大截面大小约44*46mm，边界清，密度均匀，CT值约11-20HU，增强后其内间隔、边缘强化。甲状腺左叶实质受压菲薄。气管受压右移。右侧甲状腺大小、形态正常，密度均匀，边界清，未见明显异常强化灶。余周围组织结构未见明显异常。右侧颈部淋巴结显示。 附见：右侧上颌窦积液	骨密度尚正常，其中L4骨量减少（左股骨颈T值-0.8，左全髋T值-0.9，L1-L4T值-0.4，L4T值-1.1）	1			113/74	113	74	21
俞洪梁	0	61	0	2020-02-12		3	1	右侧甲状旁腺（两枚）经皮射频消融术	2	2.45	声音嘶哑，轻微咳嗽时颈部感疼痛	无		6000	269	637.4	20.42	40.1	878.8	4.96	545	128	2.57		4.97	4.3	0	7.402		0.032	1072.7	98	25	19.8				双侧甲状腺后方及下方可见低回声结节，边界清，大小分别约17mm*8mm（左上位），7mm*5mm（左下位），16mm*10mm（右上位），16mm*8mm（右下位），内部回声不均匀，未见钙化灶，CDFI显示内部点状血流信号。	17		甲状腺左叶低密度结节，径约7.5mm，低强化。双侧甲状腺 后缘（右上、右下及左下）结节影，稍弱于正常甲状腺实质 强化。气管和周围组织结构未见明显异常。颈部未见肿大淋 巴结。					133/86	133	86	14
张转红	1	42	1	2020-04-14		0.3	1	双侧甲状旁腺区结节经皮射频消融术（左上、左下、右上、右下）	4	3.42	无	无						35.6	891.5	4.12	367	175	1.17		5	4.8	0	7.354				53	1.3				20分钟的初始相：双侧甲状腺显影清晰，位置、形态、大小正常，甲状腺内放射性分布欠均匀，左叶上极、左叶下方、右叶上极、右叶中下极可见稍高放射性浓聚影。2小时的延迟相：甲状腺左叶上极、左叶下方、右叶上极、右叶中下极仍显影，其余部分放射性分布减退。									140/82	140	82	15
林菊花	1	65	0	2020-05-28		12	1	双侧甲状旁腺区结节经皮射频消融术（右下、左上、左下）+右前臂移植甲状旁腺切除术	3	2.66	无	全身多处骨痛		4708	241	1200	30.21	36.6	620.3	5.93	361	196	0.93	7.374	4.19	4.1	0	7.395		0.026	262.8	84	22				20分钟初始相：双侧甲状腺显影清晰，位置、形态、大小正常，甲状腺内放射性分布欠均匀，左叶中上部、左叶下部、右叶下部可见稍高放射性浓聚影。甲状旁腺移植处未见明显放射性浓聚。2小时延迟相：甲状腺左叶中上部、左叶下部、右叶下部仍显影，其余部分放射性分布减退。甲状旁腺移植处未见明显放射性浓聚。3小时延迟相：甲状腺左叶中上部、左叶下部、右叶下部仍显影，其余部分放射性分布明显减退。甲状旁腺移植处未见明显放射性浓聚。	左侧甲状腺下部后方探及大小约18mm*8mm*13mm的偏低回声团，形态欠规则，内回声欠均，内血流信号不明显。左侧甲状腺中部后方探及大小约7mm*5mm的偏低回声团，界清，旁边可见大小约11mm*6mm的混合回声团。右侧甲状腺后下方探及大小约14mm*9mm的偏低回声团，界清，内回声欠均，内血流信号不明显。	18							203/83	203	83	9
陈森峰	0	42	0	2020-06-01		12	1	双侧甲状旁腺区结节经皮射频消融术(左上、左下、右上、右下)	4	4.6	无	双侧足后跟、膝关节疼痛	100	5412	255.7	1200	16.4	36.6	1402.5	2.97	763	127	1.48	7.308	5.54	4.7	0	7.349		0.006	257	124	1.6				20分钟的初始相：双侧甲状腺显影清晰，位置、形态、大小正常，甲状腺内放射性分布欠均匀，左叶上部、左叶下部、右叶上部、右叶下部可见稍高放射性浓聚影。2小时的延迟相：甲状腺左叶上部、左叶下部、右叶上部、右叶下部仍显影，其余部分放射性分布减退。	双侧甲状旁腺区可见数个低回声结节，边界尚清，切面大小约17mm*8mm*9mm（左叶上极，容积0.64ml），15mm*13mm*19mm（左叶下极，容积1.93ml），12mm*4mm*12mm（右叶上极，容积0.30ml），13mm*8mm*16mm（右叶下极，容积0.87ml），CDFI显示结节周边较丰富血流信号。超声提示甲状旁腺多发偏低回声结节，甲状旁腺腺瘤可能。	19		双侧甲状腺上极及右侧甲状腺下极后方见数枚结节状软组织 密度影，右叶后下方最大，大小约11*9mm，增强后可见明 显强化。甲状腺左叶下缘见囊状低密度灶，增强后未见明显 强化，边缘清楚，大小约17*13mm。其余颈部结构未见明显 异常。颈部未见明显肿大的淋巴结。					140/94	140	94	7
朱飞燕	1	40	1	2020-07-26		6	1	7-31行左侧侧，8-4行右侧甲状旁腺射频消融术	4	6.1	无	腰背部疼痛	160	4028	133.8	588.2	10.25	32.9	604.2	6.7	421	590	0.9	7.399	4.03	2.77	0	7.425		0.028	17.3	87		34.6	79	1	20分钟初始相：双侧甲状腺显影清晰，位置、形态、大小正常，甲状腺内放射性分布欠均匀，左叶下部可见稍高放射性浓聚影。2小时延迟相：甲状腺左叶中部及下部、右叶中部及下部仍显影（以左叶下部为著，右叶下部次之），其余部分放射性分布减退；3小时延迟相：甲状腺左叶中部及下部、右叶中部及下部仍显影（以左叶下部为著，右叶下部次之），其余部分放射性分布减退；	左侧上位甲状旁腺区域可见数枚结节（相互融合），位于甲状腺左叶中下部后方,融合径线约18mm*6mm*7mm，边界清，形态欠规则,内呈偏低回声,内回声不均匀,内未见明显钙化斑,内未探及明显血流信号。左侧下位甲状旁腺区域可见一枚结节，位于甲状腺左叶下极下方,切面大小约23mm*17mm*18mm，边界清，形态欠规则,内呈低回声,内回声不均匀,内数个钙化斑,内探及丰富血流信号。右侧上位甲状旁腺区域可见数枚结节，位于甲状腺右叶中下部后方,较大的切面大小约14mm*9mm，边界清，形态欠规则,内呈低回声,内回声不均匀,内未见明显钙化斑,内探及点条状血流信号。右侧下位甲状旁腺区域可见一枚结节，位于甲状腺右叶下极下方,切面大小约6mm*5mm，边界清，形态规则,内呈低回声,内回声不均匀,边缘见弧形钙化斑,内未探及明显血流信号。	23		甲状腺密度不均，甲状腺双侧叶多发结节，较大结节位于甲 状腺左叶上部，边界清，大小约6x5.4x3mm，增强后可见强 化不明显。双侧甲状腺中部后方、下部后方见4枚结节灶， 最大者为左下后方，最大径约20.5x26x16mm，边缘光整， 较均匀强化。气管和周围组织结构未见明显异常。颈部未见 肿大淋巴结。扫描范围颈胸椎、胸骨、肋骨、锁骨。肩胛骨 骨质疏松。	骨质疏松，左股骨颈T值-3.3，左全髋T值-3.7，L1-L4T值-5.5	0	双侧颈总、颈内、颈外动脉超声检查未见明显异常	1	122/93	122	93	13
陈武秀	0	75	0	2020-08-20	2020-08-26	6	1	8-24右侧甲状旁腺区结节经皮射频消融术，8-26行左侧（4枚）	4	3.53	无	主动脉瓣钙化，重度狭窄	100	6000	296.6	1200	37.4	32.8	924.6		421	185	0.95	7.424	5.16	4.5	0	7.368		0.061	1677.8	130					1、甲状腺右叶下部、左叶下部延迟摄取示踪剂灶，考虑甲状旁腺来源，甲状旁腺增生可能，其中右叶下部结节增强为著。	双侧甲状旁腺区可见数个低回声结节，边界尚清，切面大小约17mm*10mm*13mm（右叶下极，容积1.1ml），14mm*7mm*12mm（右叶上极，容积0.6ml），8mm*6mm*11mm（左叶上极，容积0.28ml），9mm*6mm*10mm（左叶下极，容积0.28ml），	17	1.1	甲状腺内可见小结节状低密度灶，增强扫描后未见强化表 现。甲状腺右叶下方可见长径约11mm低密度影，增强扫描 呈轻度强化。					103/72	103	72	8
夏安德	0	61	0	2020-09-17	2020-09-22	10	1	9-25甲状旁腺结节经皮射频消融术（4枚）	4	4.33	无	无	100	6000	259.4	1200	35.82	40.3	582.1	8.22	299	209	0.91	7.427	4.41	4	0	7.397		0.115	292.3	127	7.1				甲状腺左叶上极、左叶下极、右叶上极、右叶下极延迟摄取示踪剂灶，考虑甲状旁腺来源，甲状旁腺增生可能，功能以左叶下极为著。	甲状腺内可见数个偏低回声结节，大小分别约14mm*12mm*7mm(左上，容积约0.6ml)，18mm*12mm*16mm(左下，容积约1.8ml)，12mm*8mm*11mm(右上，容积约0.6ml)，12mm*5mm*9mm(右下，容积约0.3ml)，边界清，内回声不均匀，CDFI显示内见点状血流信号。超声提示甲状腺多发偏低回声结节，甲状旁腺腺瘤可能。	18	1.8	右侧甲状腺上极及双侧甲状腺下极边缘旁见稍低密度结节， 增强后低强化，大者大小约15*14mm，与甲状腺下缘分界尚 清。	骨量减少，左股骨颈T值-1.7，左全髋T值-2.2，L1-L4T值-1.1	1	双侧颈动脉硬化伴多发斑块形成	0	93/44	93	44	8
郎小刚	0	47	0	2020-11-03	2020-11-10	10	1	11-10超声引导下甲状旁腺射频消融术（4枚）	4	2.5	声嘶	背部疼痛	100	4900	282.4	495.5	42.66	39.3	935.7	4.82	415	101	0.93	7.356	4.38	4.2	0	7.348		0.062	3247.3	124	4.1		71	1	甲状腺左叶上部、左叶下部、右叶中部、右叶下部延迟显像示踪剂摄取增高，功能以右叶中部、右叶下部为著，考虑甲状旁腺来源，甲状旁腺增生可能，建议结合其他检查。	双侧甲状旁腺区可见数个低回声结节，边界尚清，切面大小约15mm*9mm*17mm（右叶下极，容积1.2ml），11mm*14mm*15mm（右叶上极，容积1.2ml），9mm*6mm*10mm（左叶上极，容积00.28ml），11mm*5mm*12mm（左叶下极，容积0.34ml），CDFI显示结节周边较丰富血流信号。超声提示甲状旁腺多发偏低回声结节，甲状旁腺腺瘤可能。	17	1.2	双侧甲状腺大小、形态及密度未见明显异常；右侧甲状腺后 缘两枚结节灶，为10mmx14mm、12mm×7mm大小；左侧甲状 腺后缘1枚结节灶，为5mmx7mm大小，边界清楚，有强化。	骨量减少，左股骨颈T值-1.3，左全髋T值-1.4，L1-L4T值-0.3	1			190/112	190	112	9
陈林香	1	76	0	2020-11-23	2020-12-04	5	1	12-4行双侧甲状旁腺区结节经皮射频消融术（3枚）	3	1.83	无	无	100	6000	110.2	1200	21.9	32.8	689.9	5.06	492	210	1.08	7.417	4.1	4.9	0	7.408		0.058	801.9	109	1.3					双侧甲状旁腺区可见数个低回声结节，边界尚清，切面大小约19mm*9mm*12mm（左叶上极，容积1.07ml），7mm*6mm*7mm（左叶下极，容积0.15ml），9mm*3mm*11mm（右叶下极，容积0.15ml）CDFI显示结节周边较丰富血流信号。超声提示甲状旁腺多发偏低回声结节，甲状旁腺腺瘤可能。	19	1.07	甲状腺双叶上下极延迟摄取示踪剂灶（左叶较明显），考虑甲状旁腺来源，甲状旁腺增生首先考虑。					197/73	197	73	12
姚金娣	1	51	1	2020-11-15	2020-11-20	7	1	甲状旁腺腺瘤射频消融术（右上、右下、左下）	3	6.85	低热37.7℃	无	200	6000	194.3	1200	2.67	30.4	826.6	4.34	391	632	1.17	7.395	5.1	3.4	0	7.426		0.07	3412.1	76	1.8	30.2			双侧甲状腺显影清晰，位置、形态、大小正常，甲状腺右叶放射性分布明显较左叶浓聚。2小时的延迟相：左侧甲状腺放射性分布明显稀疏，甲状腺右叶见放射性浓聚。3小时的延迟相：左侧甲状腺放射性分布进一步稀疏，甲状腺右叶放射性仍较浓聚。		26		右侧甲状腺后 缘低密度影，大小分别约26mmx8mm和10mm×8mm，边界清 楚，不均匀轻中度强化。	骨质疏松，左股骨颈T值-1.6，左全髋T值-2.5，L1-L4T值1.6	0	双侧颈动脉硬化伴多发斑块形成	0	141/94	141	94	11
刘晓峰	0	40	0	2020-11-25	2020-12-01	5	1	12-1双侧甲状旁腺区结节经皮射频消融术(4枚)	4	4.43	无	无	180	6000	211.2	1200	19.65	34.3	1207		507	744	1.32	7.442	5	3.8	0	7.321		0.011	103.1	104					甲状腺左叶上、下极和右叶中下部延迟摄取示踪剂灶，考虑为甲状旁腺来源病灶，甲状旁腺增生首先考虑。	双侧甲状旁腺区可见数个低回声结节，边界尚清，切面大小约11mm*10mm*16mm（右叶下极，容积0.9ml），切面大小约8mm*4.7mm*11mm（右叶上极，容积0.2ml），9.6mm*4mm*11mm（左叶上极，容积0.2ml），15mm*8.3mm*16mm（左叶下极，容积1.0ml），CDFI显示结节周边较丰富血流信号。超声提示甲状旁腺多发偏低回声结节，甲状旁腺腺瘤可能。	16	1						147/101	147	101	10
李爱丽	1	58	0	2020-11-26	2020-11-30	10	1	11-30甲状旁腺结节经皮射频消融术（左上左下右下3枚）	3	2.33	无	甲状腺切除术后，异位钙化	150					34.2	683.5	5.39	367	439	0.94	7.467	3.8	3.6	0	7.331		0.028	309.1	97					甲状腺左叶下方（距左叶下极约3cm）示踪剂延迟摄取灶，结合临床，异位钙化可能，请结合临床，建议专科进一步诊治。	甲状旁腺内可见数个偏低回声结节，大小分别约9mm*8.6mm*14mm(左上，容积约0.5ml)，11mm*9.7mm*17mm(左下，容积约0.9ml)，7.2mm*4.8mm*12mm(右上，容积约0.2ml)，边界清，内回声不均匀，CDFI显示内见点状血流信号。超声提示甲状旁腺多发偏低回声结节，甲状旁腺腺瘤可能	17	0.9	双侧甲状腺术后；双侧甲状腺区见结节灶，左侧 11mmx7mm大小，右侧9mmx8mm大小，边界清楚，增强可见明 显有强化。颈部多发淋巴结显示，较大的大小约12*10mm。					148/74	148	74	6
陈林丽	1	65	0	2020-11-29	2020-12-04	6	1	12-4行左侧甲状旁腺区结节经皮射频消融术，12-7行右侧（4枚）	4	6.62	无	无	180	6000	207.5	1200	20.44	38.1	795.7	4.36	578	720	1.05	7.441	5.18	4.3	0	7.308		0.007	200.2	103					甲状腺两叶上、下极延迟摄取MIBI灶，考虑为甲状旁腺来源病灶，甲状旁腺增生首先考虑，功能以左叶上极及右叶下极为著。	双侧甲状旁腺区可见数个低回声结节，边界尚清，大小分别约12mm*6mm*6mm，容积约0.2ml（左叶上级）、13mm*8mm*8mm，容积约0.4ml（左叶下级）、6mm*5mm*5mm,容积约0.08ml(右叶下级)、15mm*6mm*6mm，容积约0.3ml（右叶上级）。CDFI显示结节周边较丰富血流信号。超声提示甲状旁腺多发偏低回声结节，甲状旁腺腺瘤可能。	15	0.4	双侧甲状腺大小、形态正常，密度欠均匀，边界清，增强扫 描见点灶状相对低密度灶，较大者位于左侧叶上极背侧，大 小约5mm*3mm。左侧甲状腺后缘小结节灶，5mmx9mm大小。 气管和周围组织结构未见明显异常。颈部未见肿大淋巴结					160/92	160	92	10
张超	0	28	0	2021-01-12	2021-01-18	7	1	1-18行左侧上位、右侧上位、右侧下位甲状旁腺经皮射频消融术	3	2.83	左侧主动脉弓上方颈总动脉内侧低回声结节，甲状旁腺增生可能	无		6000	128	1200	9.37	38.3	952	5.17	442	496	0.97		3.86	3.4	0	7.393		0.006	173.5	95	6.3	9.1			甲状腺左叶上极、左叶中下部，右叶上极、右叶下方延迟摄取示踪剂稍增高，考虑甲状旁腺来源可能，甲状旁腺增生可能。	双侧甲状旁腺区可见数个低回声结节，边界尚清，切面大小约10mm*6mm*10mm（右叶下极，容积0.3ml），16mm*6mm*9mm（右叶上极，容积0.5ml），17mm*10mm*6mm（左叶上极，容积0.5ml），CDFI显示结节周边较丰富血流信号。超声提示甲状旁腺多发偏低回声结节，甲状旁腺腺瘤可能。	17	0.5	左侧甲状腺后下方、右侧甲状腺后上方见 两枚结节状软组织密度影，大小约10*6mm、10*5mm，边缘 清楚，增强后可见较均匀强化。	骨量减少，左股骨颈T值-2.0，左全髋T值-2.0，L1-L4T值-1.3	1	双侧颈动脉超声检查未见明显异常	1	170/99	170	99	10
杨娜	1	27	1	2021-01-03	2021-01-08	5	1	1-8行双侧甲状旁腺区结节经皮射频消融术（4枚）	4	2.95	无	无	120	6000	125.3	1200	7.54	27.7	800.4	5.09	408	388	0.93		4.16	4.2	0	7.368		0.106	1973.6	121	6.8				左叶下方，左叶中上极、右叶下极延迟摄取示踪剂灶，考虑甲状旁腺来源病灶，甲状旁腺增生首先考虑，建议专科进一步诊治。	双侧甲状旁腺区可见数个低回声结节，边界尚清，切面大小约10mm*6mm*6mm（右叶下极，容积0.2ml），15mm*7.6mm*5.8mm（右叶上极，容积0.3ml），12mm*7.4mm*4.5mm（左叶上极，容积0.2ml），15mm*9.5mm*6.5mm（左叶下极，容积0.48ml），CDFI显示结节周边较丰富血流信号	15	0.48	双侧甲状腺后方可见小结节影，径约7mm，增 强扫描可见明显强化，			双侧颈动脉超声检查未见明显异常	1	151/117	151	117	10
罗金荣	0	68	0	2021-03-02	2021-03-04	8	1	3-3行左侧超声引导下甲状旁腺射频消融术,3-4行右侧（4枚）	4	6.52	无	肺大泡手术后，全麻风险大，建议微创						40.1	744.8	5.94	349	172	1.14	7.393	3.99	5.28	0					133					右侧甲状腺中下部、左侧甲状腺中上部摄取示踪剂增高，考虑甲状旁腺来源，甲状旁腺增生可能性大。	左侧上位甲状旁腺区低回声结节，边界清，内回声欠均匀，大小约29mm*11mm*18mm，容积3.0ml，血流丰富；左侧下位甲状旁腺区低回声结节，边界清，内回声欠均匀，大小约10mm*6mm*10mm，容积0.31ml，右侧上位甲状旁腺区低回声结节，边界清，内回声欠均匀，大小约21mm*10mm*22mm，容积0.15ml，右侧下位甲状旁腺区低回声结节，边界清，内回声欠均匀，大小约7mm*5mm*28m，容积2.4ml，内见点状血流信号。超声提示甲状旁腺增生。超声造影显示甲状旁腺呈不均匀高增强；	29	3		骨质疏松，左股骨颈T值-1.5，左全髋T值-2.3，L1-L4T值-3.3	0			110/87	110	87	6
张哲法	0	73	0	2021-03-02	2021-03-09	8	1	3-9行双侧甲状旁腺区结节经皮射频消融术（4枚）	4	3.05	无	皮肤瘙痒，关节痛	130	6000	219.9	1200	19.62	38.2	666.3	6.73	395	212	1.06	7.432	3.57	4.1	0	7.383		0.028	2560	128	3.7	4.5	2854	3	甲状腺右叶下极、左叶上极、左叶下极延迟摄取示踪剂增高，甲状旁腺来源考虑，甲状旁腺增生可能，功能以右叶下极为著，建议结合增强CT。	双侧甲状旁腺区可见数个低回声结节，边界尚清，切面大小约5mm*3mm*3mm（左上位，容积0.024ml），9mm*6mm*6mm（左下位，容积0.169ml），18mm*12mm*13mm（右下位，容积1.47ml），6mm*4mm*3mm（右上位，容积0.038ml），CDFI显示结节周边较丰富血流信号。超声提示甲状旁腺多发偏低回声结节，甲状旁腺腺瘤可能。	18	1.47	右侧甲状腺后方可见团块影，大小约 16*12mm，强化幅度明显低于甲状腺，气管和周围组织结构 未见明显异常。	骨量减少，左股骨颈T值-1.4，左全髋T值-0.7，L1-L4T值1.8	1			118/65	118	65	11
来宝明	0	60	0	2021-05-06	2021-05-12	16	1	甲状旁腺腺瘤射频消融术（左中后、左下后、右中后、右下）	4	5.15	无	下肢关节及尾椎酸痛明显，血透治疗时加重，伴轻度瘙痒，偶有下肢不自主抽搐	100	6000	300	1200	21.36	35.4	707.1	6.46	373	144	0.98	7.435	4.21	5.5	1	7.362	17.45	0.01	200.3	98	22.9	8.7	6729	3	1、左侧甲状腺下极、左侧甲状腺上极、右侧甲状腺上极延迟摄取示踪剂增高，甲状旁腺来源可能，甲状旁腺增生首先考虑，功能以左侧甲状腺下极为著，	双侧甲状旁腺大小分别约24mm*10mm*13mm（左上，内可见环形钙化），14mm*10mm*14mm（左 下），13mm*11mm*11mm（右上，内可见环形钙化），9mm*6mm*6mm（右下），边界清，回声不 均匀	24		甲状腺密度不均匀，内见多发低密度结节影，较大结节位于 左叶下部，最大径约15x13mm，增强扫描不均匀强化，其中 右叶上部结节纵横比＞1。双侧甲状腺后上方结节灶，左侧 19x12.5x11.8mm大小，右侧14x9x8.6mm大小，边界清楚， 双侧内见环形钙化灶，静注造影剂后不均匀强化，左侧局部 囊变。	左股骨颈T值-1.6，左全髋T值-1.8，L1-L4T值0.3，骨量减少	0	双侧颈总、颈内、颈外动脉管腔内径正常，内膜面不光整，内膜—中层厚约1.1mm（左），1. 0mm（右），双侧动脉壁可见斑块回声，形态不规则，切面大小分别约6.3mm*3.3mm（左窦 部，混合回声），12.2mm*2.4mm*6.7mm（右窦部，强回声），10.1mm*5.0mm（右锁骨下动脉 起始部，高回声），管壁局部隆起，斑块处管腔未见明显狭窄，血流速度正常。 双侧颈动脉硬化伴多发斑块形成	0	132/77	132	77	12
邵小云	1	78	0	2021-05-20	2021-05-31	7	1	甲状腺双侧叶甲状旁腺结节经皮射频消融术(右上、右下、左上、左下)	4	6.63	无	偶感全身瘙痒	100	4457	300	839	18.86	32.3	709.1	4.85	338	112	0.98	7.373	4.15	4.72	0	7.42		0.047	741.6	123	5.1		1202	3	30分钟的初始相：双侧甲状腺显影清晰，位置、形态、大小正常，甲状腺内放射性分布欠均匀，左侧甲状腺下极、右侧甲状腺上极、右侧甲状腺下极放射性分布略浓聚影。2小时的延迟相：左侧甲状腺上极、左侧甲状腺下极、右侧甲状腺上极、右侧甲状腺下极放射性分布略浓聚影，其余部位甲状腺放射性分布明显稀疏，未见异常放射性浓聚区。3小时的延迟相：左侧甲状腺上极、左侧甲状腺下极、右侧甲状腺上极、右侧甲状腺下极仍可见放射性分布略浓聚影，其余部位甲状腺放射性分布进一步稀疏，未见异常放射性浓聚区。	甲状腺后方甲状旁腺区域可见4个低回声结节，大小约1.2cm*0.7cm*2.0cm（右侧上位） 1.3cm*0.6cm*1.1cm（右侧下位，呈分叶状），1.3cm*0.7cm*0.4cm（左侧上位），2.0cm*1.1cm*1.9cm （左侧下位，呈分叶状）。	20		甲状腺形态增大，密度欠均，双叶多发低密度结节灶，伴钙 化灶，部分似见融合改变，较大结节见于左侧叶，大小约 11mm*9mm，边缘欠清，增强扫描呈不均匀强化。	骨质疏松，左股骨颈T值-3.6，左全髋T值-3.4，L2-L3T值-2.6	0	双侧颈动脉硬化伴多发斑块形成	0	165/62	165	62	11
夏孟财	0	59	1	2021-05-30	2021-06-01	4	1	甲状旁腺结节经皮射频消融术（左中后1，右下后2，共3颗）	3	3.58	无	无						36.8	1069.2	3.89	393	124	1.02		3.6	3.35	0	7.404				113	9.3				30分钟的初始相：双侧甲状腺显影清晰，位置、形态、大小正常，甲状腺内放射性分布均匀，未见异常放射性浓聚或稀疏缺损区。2小时的延迟相：右侧甲状腺下部及左侧甲状腺中部放射性分布略浓聚影，其余部位甲状腺放射性分布明显稀疏，未见异常放射性浓聚区。3小时的延迟相：右侧甲状腺下部及左侧甲状腺中部仍可见放射性分布略浓聚影，其余部位甲状腺放射性分布进一步稀疏，未见异常放射性浓聚区。	左侧上位、右侧下位甲状旁腺区域可见低回声结节，切面大小约11mm*4mm*8mm（位于甲状腺左叶中部后方），16mm*10mm*9mm，8mm*7mm*9mm（位于甲状腺右叶下部后方）边界清，形态欠规则,内呈中等偏低回声,内回声不均匀,内未见明显钙化斑,内未探及明显血流信号。	15							129/75	129	75	4
邱玉茹	1	62	0	2021-06-10	2021-06-18	7	1	甲状旁腺结节经皮射频消融术（6-15左上、左下，6-18右上、右下各1，共4颗）	4	7.3	无	无	200	5095	187.2	1200	19.05	35.1	560.6	6.76	351	349	1.08	7.405	4.25	4	0	7.404		0.024	121.2	76	3.7		205.5	2		甲状腺双侧叶下极下方可见一低回声结节，界清，形态尚规则，右侧大小约1.20*1.06cm，内可见血流信号，左侧大小约2.74*1.99cm，内可见多发结晶样强光斑，血供稍丰富	29	7.68	甲状腺右叶上下极后缘及左叶上极后缘三枚结节，甲状旁腺来源考虑，腺瘤可能大	骨量减少	1			106/71	106	71	10
王爱仙	1	77	0	2021-07-04	2021-07-08	1	1	甲状旁腺经皮射频消融术(左侧2枚，右侧1枚)	3	1.43	无	双膝关节疼痛，皮肤瘙痒	100	2532	286.2	379.6	23.56	32.6	775.6	4.36	365	107	1.32	7.395	5.28	4.35	0	7.451		0.016	294	101					30分钟的初始相：右侧甲状腺显影清晰，位置、形态、大小正常，甲状腺内放射性分布均匀，未见异常放射性浓聚或稀疏缺损区。2小时的延迟相：甲状腺左叶上极位置、右叶上极、右叶下极放射性分布略浓聚，其余部位甲状腺放射性分布明显稀疏，未见异常放射性浓聚区。3小时的延迟相：甲状腺左叶上极、右叶上极、右叶下极仍可见放射性分布略浓聚影，其余部位甲状腺放射性分布进一步稀疏，未见异常放射性浓聚区。	左侧甲状腺术后，左侧甲状腺区域见一低回声结节，切面大小约10mm*15mm*10mm，边界清，内回声均匀，可见点条状血流信号。余甲状旁腺区未见明显异常回声。				骨质疏松，左股骨颈T值-3.1，左全髋T值-2.6，L1-L3T值-2.7	0	双侧颈动脉硬化伴多发斑块形成	0	148/71	148	71	5
汪凌莹	1	15	1	2021-08-13		2	1	左侧上位、双侧下位甲状旁腺经皮射频消融术（3枚）	3			骨骼变形	200	1731	208.3	1200	5.97	23	516.9	9.63	293									0.023	226.4	91	10.1				甲状腺双叶下极延迟摄取示踪剂灶，甲状旁腺来源首先考虑	约20mm*8mm*8mm（右侧下位） 、11mm*3mm*5mm（左侧上位）、9mm*5mm*6mm（左侧下位）			右侧甲状 腺后缘结节灶，7mmx12mm大小，边界清楚。双侧锁骨内端膨大，双侧上下颌骨密度不均匀减低，考虑为肾性骨病继发甲旁亢可能	全身骨密度0.584g/cm2 ，低于同龄正常人群平均值3.7 SD	1			145/98	145	98
汪凌莹	1	15	1	2021-08-13	2021-08-20	2	1	左侧上位、双侧下位甲状旁腺经皮射频消融术（3枚）	3	2.05	咽痛，抗感染	骨骼变形，身材矮小	200	1731	208.3	1200	5.97	23	516.9	9.63	293	751	1	7.426	3.32	2.83	0			0.023	226.4	91	10.1				甲状腺双叶下极延迟摄取示踪剂灶，甲状旁腺来源首先考虑。	左侧上位、双侧下位甲状旁腺区域可见低回声结节，大小分别约20mm*8mm*8mm（右侧下位） 、11mm*3mm*5mm（左侧上位）、9mm*5mm*6mm（左侧下位），边界清，部分呈分叶状，内回声 不均匀，结节内见点条状血流信号。	20	0.67	右侧甲状 腺后缘结节灶，7mmx12mm大小，边界清楚	全身骨密度0.584g/cm2 ，低于同龄正常人群平均值3.7 SD	1			145/98	145	98	13
俞美贞	1	72	0	2021-09-19	2021-09-23	15	1	9-23双侧甲状旁腺经皮射频消融术（左上、左下、右上、右下，4枚）	4	4	无	双下肢疼痛明显		6000	230	1200	28.67	35.1	584.4	6.25	310	265	1.05	7.508	4.63	4.27	0	7.405				122	1.2		508	3	甲状腺左叶上极、右叶中部延迟摄取MIBI灶，考虑为甲状旁腺来源病灶，甲状旁腺增生首先考虑	双侧甲状旁腺区域超声检查显示：左上位甲状旁腺大小约27mm*16mm*12mm，左下位甲状旁腺 大小约11mm*7mm*8mm，右上位甲状旁腺大小约24mm*13mm*11mm，右下位甲状旁腺大小约 7mm*7mm*4mm，内回声不均，形态欠规整。	28	2.34		骨密度正常，左股骨颈T值-0.1，左全髋T值-0.6，L1-L4T值-0.5	2			94/58	94	58	7
陈爱林	1	52	0	2021-09-22	2021-09-28	7	1	9-28双侧甲状旁腺区结节经皮射频消融术（左下左上右下右上，4枚）	4	2.42	无	双下肢痛1周	100	6000	168.8	1200	24.56	37.4	522.7	7.6	247	478	0.95	7.393	4.69	3.7	0	7.334		0.018	339	126	11.3				双侧甲状腺中下部延迟摄取示踪剂稍增高，甲状旁腺来源可能，考虑甲状旁腺增生。	双侧甲状旁腺区可见数个低回声结节，边界尚清，切面大小约14.5mm*7. 6mm*18mm（左叶上部，容积约1.03ml），7.5mm*4.3mm*6.6mm（左叶下部，容积约0.11ml）， 13.5mm*6.8mm*21mm（右叶上部，容积约1ml），8.7mm*5.9mm*9.0mm（右叶下部，容积约0. 24ml），CDFI显示结节周边较丰富血流信号。超声提示甲状旁腺多发偏低回声结节，甲状旁 腺增生可能。	21	1.03	双侧甲状腺后 下缘结节灶，左侧14mmx7mm大小，右侧11mmx7mm大小，边 界清楚，强化明显，右侧结节强化较左侧早。	骨质疏松，左股骨颈T值-2.6，左全髋T值-2.5，L1-L4T值-1.7	0	双侧颈动脉硬化并右侧硬斑形成	0	156/81	156	81	8
蒋祥兰	1	59	1	2021-09-20	2021-09-24	5	1	9-24双侧甲状旁腺经皮射频消融术（左上左下右上右下，4枚）	4	6	无	无	150	5757	211.8	1200	21.68	38	874.2	3.94	318	279	0.84	7.412	3.81	3.31	0			0.032	115.2	89	18.5		4750	3	１、甲状腺左叶中上部及右叶中上部延迟摄取示踪剂灶，考虑为甲状旁腺来源病灶，甲状旁腺增生首先考虑，功能以左叶中上部为著；２、甲状腺右叶中下部可疑延迟摄取示踪剂灶，甲状旁腺来源可疑，建议结合增强ＣＴ检查。	左侧上位甲状旁腺区低回声结节，边界清，内回声欠均匀，大小约20. 9mm*13.1mm*19.7mm，容积2.8ml，血流丰富；左侧下位甲状旁腺区低回声结节，边界清，内 回声欠均匀，大小约7.7mm*4.2mm*5.2mm，容积0.09ml，右侧上位甲状旁腺区低回声结节，大小约11.2mm*14.3mm*22.8mm，容积1.9ml，内见点状血流信号；右侧下位甲状旁腺区低回声结节，大小约8.0mm*5.0mm*7.1mm，容积0.15ml，	21	2.8		骨密度正常，左股骨颈T值-0.8，左全髋T值-0.8，L1-L4T值0.0	2			149/67	149	67	7
徐秀林	1	69	1	2021-11-07	2021-11-15	9	1	甲状旁腺射频消融术11/15行左侧，因血压高219/85行二次消融，11/16行右侧（4枚）	4	3.28	无	颅骨异常改变，主动脉瓣置换术后，严重贫血	150	6000	300	1200	7.69	20.7	632.9	5.71	451	314	0.86	7.374	4.25	3.35	0			0.065	308.2	74	5.6	12.5	2177	3	右叶甲状腺上极、右叶甲状腺下极、左叶甲状腺上极、左叶甲状腺下极延迟摄取示踪剂增高，考虑甲状旁腺来源，甲状旁腺增生可能，功能以右叶甲状腺下极和左叶甲状腺上极为著。	双侧甲状腺后方及下方可见低回声结节，边界清，大小分别约10mm*5mm*13mm，容积0.34ml（左上位），8mm*9mm11mm，容积0.41ml（左下位，可见粗大钙化），9mm*6mm*10mm，容积0.28ml（右上位），18mm*11mm*14mm，容积1.44ml（右下位），	18	1.44	甲状腺右侧叶可见一低密度结节 影，测最大径约7.4mm，边缘清楚，增强扫描中等度强化， 静脉期呈相对低密度。右侧甲状旁腺区可见结节状低密度， 大小约10mm，增强扫描可见轻度强化。附	骨质疏松，左股骨颈T值-2.4，左全髋T值-2.7，L1-L2T值-2.5	0	双侧颈动脉硬化伴斑块形成	0	150/69	150	69	11
沈国祥	0	63	0	2021-11-07	2021-11-12	8	1	双侧甲状旁腺区结节经皮射频消融术（左下、右下2枚）	2	1.5	声音嘶哑	皮肤瘙痒	200	6000	130.6	1200	46.72	34.5	919.6	4.63	397	1349	1.03	7.337	6.14	4.87	0	7.318		0.031	563.7	114						甲状腺内可见数个偏低回声结节，大小分别约11.4mm*5.1mm*14.4mm(左 下，容积约0.43ml)，12.9mm*7.1mm*12.6mm(右下，容积约0.6ml)，	14	0.6				双侧颈总、颈内、颈外动脉硬化伴右侧窦部后壁斑块形成	0	177/87	177	87	10
[truncated: 24 more columns]

## Sheet: PTX
姓名	性别	年龄	透析方式	透龄（年）	就诊时间		术后（月）	手术内容	手术内容（全切+前臂种植=0；仅全切=1；部分切除+前臂种植=2；仅部分切除=3）	切除颗数	术后并发症	是否存在并发症（无=0；有=1）	声嘶	发热	血肿	术前主诉	术前主诉（无=0；有=1）	钙化积分	分级（极低危组=0；低危组1-100=1；中危组101-400=2；高危组>400=3；）	骨密度	是否骨质疏松（骨质疏松=0；骨量减少=1；无=2）	动脉硬化	是否动脉硬化（有=0；无=1）	血压	收缩压	舒张压	PTH术前	术后即刻	D1	术后出院	出院达标（PTH 100-600=0;<100=1;>600=2）		近期PTH	目前达标（达标100-600=0；<100=1;>600=2;）	转归（死亡=0，复发=1，好转=2，肾移植=3，失访=4）	血钙术前	术后即刻	D1	D2	D3	术后出院	住院期间血钙平均值	血钙达标率（血钙2.0-2.5=0；<2.0=1; >2.5=2）	低钙	严重低钙		术前磷	术后磷	出院磷
方恒桃	1	60	1	5	2014-06-10	2021-06-21	85.6	双侧甲状旁腺全切+左前臂甲状旁腺移植术	0	4	术后频发心律失常，不排除因甲状腺刺激引发甲亢	1	1	1	1		0							168/107	168	107	3383		<3.0	4.5	1					2.17		1.91	2.23		2.1	2.08	0	0	1	1	1.75	1.13	0.55
王东升	0	47	0	3	2014-08-14	2021-06-21	83.4333	甲状旁腺全切术4枚+前臂种植	0	4	术后血肿，再次手术行颈部血肿清除术,发热39℃，声嘶	1	0	0	0	全身瘙痒	1			1、全身骨代谢普遍活跃，呈“超级骨显像”，符合代谢性骨病。	0			146/92	146	92	3647		172.9	83.6	1				4	2.38	1.9	1.91	1.87	2.24	2.76	2.136	0	0	1		2.02	0.98	0.7
楼伟国	0	36	0	5	2014-11-04	2021-06-21	80.7	内镜经颈部切口甲状旁腺全切+甲状旁腺自体移植术	0	4	无	0	1	1	1	双侧腰酸痛不适、双膝关节疼痛、皮肤瘙痒、胸闷不适	1			骨质疏松	0			129/94	129	94	3279	49.9	44.9	108	0	术后稳定在300左右，长期骨化三醇口服6-8#qw，去年复发，术后6年余（21.05）PTH1134；钙2.62；磷2.93，予帕里固化醇 0.5ug 3/周 血透用+司维拉姆/碳酸澜+西那卡塞之后，甲状旁腺激素下降至 642pg/ml	1134	2	1	2.62				2.59	2.37	2.48	0	1	1		1.93	0.62	0.49
陈晓芬	1	56	1	8	2014-11-28	2021-06-21	79.9	甲状旁腺全切术3枚（左上、右上、右下）+前臂种植	2	3	无	0	1	1	1	骨痛，尤以双下肢明显，双手关节逐渐出现畸形	1							179/65	179	65	1176			925	2	未切干净，2020.8肾移植，2015.2改血透，术后5年PTH215	215	0	3	2.66		3.1		2.72	2.93	2.91667	2	1	1		2.13		2.08
陈宝花	1	53	0	10	2015-03-10	2021-06-21	76.5	甲状旁腺全切术4枚+前臂种植	0	4	发热38℃	1	1	0	1	双侧膝关节疼痛	1			骨质疏松	0	双侧颈总、颈内、颈外动脉超声检查未见明显异常	1	159/86	159	86	4393			<3	1	PTH5.29	5.29	0	2	2.63				2.49	2.49	2.49	0	1	1		1.91		0.44
郑卫君	0	41	0	8	2015-03-10	2021-06-21	76.5	内镜经颈部切口双侧甲状旁腺切除+甲状旁腺自体移植术	0	4	无	0	1	1	1	双下肢膝关节疼痛	1			骨质疏松	0	双侧颈动脉斑块形成	0	127/90	127	90	2785		<3.0	<3.0	1	19.09PTH>2500，行右前臂移植自体甲状旁腺切除术，术后PTH182	182	0	2	2.38											2.39
潘日锋	0	29	1	3	2015-08-17	2021-06-21	71.1667	当地医院行甲状旁腺结节射频消融术，术后恢复一般。我院行双侧甲状旁腺切除、右上肢前臂甲状旁腺植入术	0	4	术后发热38.5℃，肺部感染	1	1	0	1		0							140/90	140	90	1845	17	6.1	9.9	1	18.12肾移植	/	0	3	2.76				2.63	2.27	2.45	0	1	1		3.18	0.7	0.46
沈财妹	1	33	0	10	2015-09-10	2021-06-21	70.3667	甲状旁腺全切术4枚+前臂种植	0	4	无	0	1	1	1	行走时双脚掌稍感疼痛，不影响行走	1							152/90	152	90	2945					5年余PTH860/1329，磷高服用司维拉姆,4年余PTH40+	1329	2	1	2.51											1.87
赵义明	0	48	0	3.5	2015-11-08	2021-06-21	68.4	双侧甲状腺旁腺切除+甲状腺旁腺前臂种植术	0	4	无	0	1	1	1	皮肤瘙痒加重，伴膝关节酸痛，	1							143/81	143	81	2111			168	0				4	2.56			2.32	2.38	2.17	2.29	0	1	1		1.88
董恒福	0	85	0	9	2016-06-24	2021-06-21	60.7667	内镜经颈部小切口双侧甲状旁腺全切术+甲状旁腺自体移植术	0	4		0	1	1	1	偶有四肢关节疼痛，全身瘙痒	1			全身骨显像呈代谢性骨病征（肾性骨营养不良）	0			110/68	110	68	1853	102	110	83.7	1	术后4年PTH27.8,钙2.74，磷1.65；术后5年PTH380,钙2.39，磷1.17；罗盖全2#qn	380	0	2	2.62		2.54		2.72	2.35	2.53667	2	1	1		1.92	0.67	0.46
徐银忠	0	59	0	10	2016-06-29	2021-06-21	60.6	双侧甲状腺旁腺切除+甲状腺旁腺前臂种植术	0	4	声音嘶哑，咳嗽咳痰肺部感染	1	0	0	1	双上肢及双下肢骨痛明显，左肩关节痛	1			骨量减少，其中跟骨骨质疏松。（L1-L4T值-1.6，左股骨颈T值-2.2，左股骨近端T值-1.7，跟骨T值-3.1 ）	0			137/74	137	74	2220	3.97	<3.0	<3.0	1	骨痛缓解				2.54		1.97	2.19	1.52		1.89333	1	0	1	1	2.59	1
陈东方	1	67	0	22	2016-11-17	2021-06-21	55.9	双侧甲状旁腺全切+右前臂自体甲状旁腺移植术	0	4	电解质极度紊乱，低钠，低钾，低钙，神志淡漠	1	1	1	1	双下肢酸痛、乏力，双侧下肢关节变形肿胀，站立不稳，无法行走	1	545.76	3	严重骨质疏松（ L1-L4T值-3.1，右股骨颈T值-6.1，右股骨近端T值-3.6）	0			158/93	158	93	2578	206	<3.0	<3.0	1	5年PTH12.5	12.5	1	2	2.51		2.17	3.38	4.2	2.08	2.9575	2	1	1		1.59	0.91
夏松根	0	46	0	6	2017-04-27	2021-06-21	50.5333	右侧甲状旁腺切除术	3	2	低热37.5℃	1	1	0	1	四肢酸痛，皮肤瘙痒，1年前曾外院行甲旁腺部分切除术，PTH未下降	1			骨量减少（L1-L4T值-0.1，左股骨颈T值-1.9，左股骨近端T值-1.1 ）	1			136/95	136	95	1169	43.1	42.7	75.3	1	18.01肾移植	/	0	3	2.34		2.16	2.36	2.34	1.99	2.2125	0	0	1		2.38	1.67	1.48
俞渭贝	0	55	0	8	2017-05-05	2021-06-21	50.2667	甲状旁腺全切+左侧甲状腺部分切除术+右侧上位甲状旁腺前臂肌间移植术	0	4	术后发热，伴咳嗽咳痰，考虑呼吸道感染	1	1	0	1		0			骨量减少（L1-L4T值0.5，左股骨颈T值-1.7，左股骨近端T值-1.5 ）	1			162/93	162	93	2174	<3.0	15.3	<3.0	1	术后4年余（21.06）PTH760	760	2	1	2.75			2.1	2.21	2.6	2.30333	0	1	1		2.47	1.28	0.51
王雪芬	1	45	0	8	2017-11-29	2021-06-21	43.3333	甲状旁腺完整切除+甲状旁腺前臂肌层移植术	0	4	术后因患者血压严重偏高，在220-240/13-150mmHg波动，伴胸闷、恶心且有心慌头痛躁动，遂转至ICU监护	1	1	1	1	皮肤瘙痒	1	0	0	骨质疏松( L1-L4T值-0.9，左股骨颈T值-2.8，左股骨近端T值-2.2)	0			151/85	151	85	1284	41.8	80.2	58	1	20.12肾移植	/	0	3	2.92	2.76	2.71	2.31	2.41	2.21	2.48	0	1	1		2.5	1.11	1.01
李苟生	0	61	0	5	2017-12-13	2021-06-21	42.8667	双侧甲状旁腺全切+左前臂甲状旁腺移植术	0	4	无	0	1	1	1	反复出现双侧臀部胀痛并由下肢外侧蔓延至脚趾，常于久卧、夜间睡觉及久坐时出现，走动可缓解	1	189	2	骨密度正常（L1-4T值0.6，左股骨颈T值-0.6，左股骨近端T值-0.5 ）	2			145/90	145	90	2274	69.1	13	<3.0	1	脚痛好转				2.34	2.09	1.88	1.8	1.72	2.18	1.934	1	0	1	1	3.25	2.16
吴敬通	0	52	0	7	2017-12-23	2021-06-21	42.5333	双侧甲状旁腺切除5枚+自体移植术	0	5	无	0	1	1	1	脚后跟疼痛2月	1			骨密度正常（L1-4T值-0.2，左股骨颈T值-0.1，左股骨近端T值-0.7 ）	2			137/91	137	91	1465	6.8	9.4	51.1	1	术后3年余PTH69,钙2.05；磷1.89	69	1	2	2.51	2.59	2.39	2.88	2.72	1.98	2.512	2	0	1		2	1.22	0.79
沈克敏	1	41	0	4	2018-03-12	2021-06-21	39.9	双侧甲状旁腺全切+右前臂甲状旁腺移植术	0	4	无	0	1	1	1		0			骨质疏松(L1-L4T值-1.2，左股骨颈T值-3.2，左股骨近端T值-2.2 )	0			145/95	145	95	1976	<3.0	<3.0	<3.0	1	术后3年余PTH27.3	27.3	1	2	2.64	2.53	2.33	2.01	2.09	2.46	2.284	0	1	1		1.27	1.21	0.97
朱正君	0	49	0	9	2018-04-22	2021-06-21	38.5333	双侧甲状旁腺切除术+甲状旁腺移植术（左上、左下、右上、右下）	0	4	发热，颈部伤口持续性刺痛	1	1	0	1	双侧踝关节肿痛	1			骨质疏松 （左股骨颈T值-3.0，左全髋T值-2.9，L1-L4T值-2.2 ）	0			200/99	200	99	1653	<3.0	18.3	<3	1	好转			0	2.4	2.51	2.62	2.27	2.26		2.415	0	1	1		2.27
吴起浩	0	54	0	11	2018-05-18	2021-06-21	37.6667	双侧甲状旁腺切除+右前臂甲状旁腺微粒植入术（左侧下极\左侧上极\右侧下极\右侧上极）	0	4	右手食指、中指弯曲困难,双掌颜色不一	1	1	1	1	颈背部稍感疼痛	1	404	3	骨量减少（左股骨颈T值-1.9，左全髋T值-1.5，L1-L4T值0.6 ）	1	双侧颈动脉硬化伴多发斑块形成	0	134/96	134	96	1145		12.7	22	1	PTH20，磷稍高未服药	20	1	2	2.38	2.32	2.16	2.13	2.11	2.03	2.15	0	1	1		2.73	1.53
黄涌正	0	32	0	5	2018-07-12	2021-06-21	35.8333	甲状旁腺全切术4枚+前臂种植	0	4	无	0	1	1	1		0	243	2	骨质疏松，左股骨颈T值-3.7，左全髋T值-3.9，L1-L4T值-3.5	0	双侧颈动脉硬化伴窦部斑块形成	0	123/82	123	82	3754		82.4	98.4	1				4	2.27	2.03	1.76	2.04	2.1	1.62	1.91	1	0	0	1	2.47		0.83
刘国平	0	42	0	8	2018-07-18	2021-06-21	35.6333	甲状旁腺全切术4枚+前臂种植	0	4	术后第4天，血象，降钙素原及体温升高，不排除导管相关性感染，今予氯化钠针50ml+明可欣针[头孢呋辛]1.5g q12h 微泵注射抗感染	1	1	0	1	脚痛	1	22	1	骨量减少（左股骨颈T值-2.0，左全髋T值-1.2，L1-L4T值-0.2 ）	1	双侧颈总、颈内、颈外动脉管腔内径正常， 内膜面不光整， 右侧颈内动脉起始部可见一个高回声斑， 形态不规则，切面大小约4.2mm*1.9mm， 管壁局部隆起， 斑块处管腔未见明显狭窄,血流速度正常。（双侧颈动脉硬化伴右侧斑块形成(硬斑)）	0	129/99	129	99	1062	2.1		2.1	1	PTH100+，脚痛好转	100	0	2	2.6	2.45	2.35	2.2	2.11	1.92	2.206	0	0	1		2.26	1.11	0.81
郑丽芳	1	71	0	16	2018-08-08	2021-06-21	34.9333	内镜经颈部小切口甲状旁腺全切+部分自体移植术	0	4	发热38.8℃，咳嗽咳痰，考虑肺部感染	1	1	0	1	全身骨痛3年余	1	3420	3	骨质疏松，左股骨颈T值-1.4，左全髋T值-2.1，L1-L4T值-2.5	0	双侧颈动脉硬化伴多发斑块形成	0	140/76	140	76	1990	278	225.1	88.1	1	2020.07去世	/	0	0	2.19	2.38	2.05	2.05	2.22	2.39	2.218	0	1	1		1.91	0.5	0.5
周国生	0	51	0	9	2018-08-23	2021-06-21	34.4333	甲状旁腺全切术4枚+前臂种植	0	4	咳嗽，痰量粘稠不易咳出	1	1	0	1	肩关节、足跟部疼痛	1	607	3	骨量减少，左股骨颈T值-1.3，左全髋T值-1.0，L1-L4T值-0.4	1			156/93	156	93	933	88.6	72.9	217	0	PTH800+，磷高，碳酸镧口服后PTH500-600	800	2	1	2.34	2.29	2.45	2.22	2.26	2.26	2.296	0	1	1		1.74	0.89	0.89
孟希明	0	65	0	11	2018-09-08	2021-06-21	33.9	甲状旁腺大部切除术（左侧上位下位甲状旁腺切除+右侧上位甲状旁腺切除+右侧下位甲状旁腺部分切除术）	1	4	术后血肿，再次手术行颈部血肿清除术，发热37.7℃，声音嘶哑，吞咽困难，偶有饮水呛咳	1	0	0	0		0	7577	3	骨量减少，左股骨颈T值-2.0，左全髋T值-2.2，L1-L4T值-0.1	1	颈部多发血管壁钙化。	0	166/86	166	86	1188		<3.0	<3.0	1	PTH长期<0.3，低钙补钙中	<0.3	0	2	2.65	2.5	2.14	2.09	2.42	1.77	2.184	0	0	0		1.96		1.26
杨树生	0	74	0	14	2018-09-11	2021-06-21	33.8	甲状旁腺全切术3枚（双侧上位、左侧下位）+前臂种植	2	3	术后血肿，再次手术行颈部血肿清除术	1	1	1	0	无	0	4812	3	骨量减少，左股骨颈T值-1.6，左全髋T值-1.6，L1-L4T值0.5	1	双侧颈动脉硬化伴多发斑块形成	0	156/102	156	102	1055		538	609	2	骨痛、皮肤瘙痒，2年余（21.06）PTH900/683；骨化三醇针治疗	900	2	1	2.67	2.46	2.47	2.49	2.38	2.28	2.416	0	1	1		2.49
周其芳	1	43	0	7	2018-09-19	2021-06-21	33.5333	甲状旁腺切除（+右前臂旁腺植入术）	0	4	无	0	1	1	1	无	0	356	2	骨密度正常，左股骨颈T值-0.2，左全髋T值-0.5，L1-L4T值0.3	2			146/79	146	79	1000	9.8	3.8	12.2	1	术后33月PTH133	133	0	2	2.37	2.55	2.38	2.03	1.99	1.97	2.184	0	0	1		2.27	2.46	2.09
毛亚娟	1	40	1	6	2018-10-07	2021-06-21	32.9333	甲状旁腺大部切除术（左上、左下、右下）	3	3	PTH仍高	0	1	1	1		0	3277	3					96/63	96	63	1206	894	926	1280	2				4	2.65	2.89	2.58	2.47	2.31	2.47	2.544	2	1	1		2.4		2.39
王玉妹	1	65	1	6	2018-11-12	2021-06-21	31.7333	内镜辅助甲状旁腺全部切除术+自体部分前臂移植	0	4	无	0	1	1	1	胸颈部皮肤瘙痒3年	1			骨质疏松，左股骨颈T值-2.6，左全髋T值-2.8，L1-L4T值-3.7	0	右侧颈动脉内膜增厚	0	96/64	96	64	2151		312	268.5	0	2020.11去世	/	0	0	2.84	2.7	2.19	2.22	2.17	2.21	2.298	0	1	1		2.04	1.23
王耀华	0	21	1	3	2018-11-13	2021-06-21	31.7	双侧甲状旁腺全切+左前臂甲状旁腺移植术	0	4	右侧前臂腕关节处疼痛，手指活动轻微受限。不排除手术后种植导致神经损伤	1	1	1	1	骨痛、瘙痒	1	0	0	骨量减少，左股骨颈T值-1.3，左全髋T值-1.2，L1-L4T值-1.4	1	双侧颈动脉超声检查未见明显异常	1	164/99	164	99	1850			11.8	1	2021.07复查PTH300，磷偏高，司维拉姆	300	0	2	2.65	2.81	2.31	2.29	1.98	2.21	2.32	0	1	1		3.51	1.58	1.54
楼芸	1	60	0	8	2018-12-11	2021-06-21	30.7667	内镜颈部切口双侧甲状旁腺大部切除术（保留右上部分）	3	3	低热，37.5℃	1	1	0	1	双膝关节疼痛，较剧	1	8	1	h骨质疏松，左股骨颈T值-1.0，左全髋T值-1.7，L1-L4T值-3.0	0	双侧颈动脉硬化伴左侧窦部斑块形成	0	177/104	177	104	1920	268	341	464	0				4	2.34	2.35	1.98	2.08	1.87	2.24	2.104	0	0	1	1	2.24	1.24	1.17
王英坚	0	58	0	3	2018-12-11	2021-06-21	30.7667	辅助内镜甲状旁腺全切术+自体旁腺部分移植	0	4	发热37.7	1	1	0	1	无	0	7924	3	左股骨颈T值-1.4，左全髋T值-0.4，L1-L4T值0.6	0	双侧颈动脉硬化伴多发斑块形成	0	154/78	154	78	1532	201	246	283	0	好转			0	2.49	1.83	1.91	2.69	1.82	2.01	2.052	0	0	1	1	2.72	1.77	1.09
汪钧	0	38	0	3	2018-12-12	2021-06-21	30.7333	双侧甲状旁腺全切	1	4	无	0	1	1	1	无	0	155	2					146/100	146	100	1041	81.9	48.1	271	0		316.1	0	2	2.34	2.7	2.39	2.17	1.75	1.67	2.136	0	0	0		2.67	1.3	2.1
许利君	1	68	1	2	2019-01-02	2021-06-21	30.0333	甲状旁腺全切术+前臂种植	0	4	发热38.5℃	1	1	0	1	无	0	169	2	骨量减少，左股骨颈T值-1.1，左全髋T值-1.6，L1-L4T值-0.6	1	双侧颈动脉硬化	0	125/85	125	85	1294		11.7	<3	1	2021.07复查PTH几十	66	1	2	2.39	2.1	2.08	2.1	2.27	2.25	2.16	0	1	1		1.34	0.99	0.99
陈加生	0	45	0	11	2019-01-04	2021-06-21	29.9667	甲状旁腺全切术4枚+前臂种植	0	4	无	0	1	1	1		0	593	3	骨密度正常，左股骨颈T值0.6，左全髋T值1.0，L1-L4T值3.2	2	双侧颈动脉硬化伴右侧斑块形成	0	119/83	119	83	1866	35	10.8	11.2	1		32.7	1	2	2.4	2.23	1.53	1.99	1.95	1.89	1.918	1	0	0	1	2.29
李金祥	0	56	0	7	2019-01-11	2021-06-21	29.7333	双侧甲状旁腺全切+右前臂甲状旁腺移植术	0	4	发热38.2℃	1	1	0	1	右肩关节疼痛，右肩关节一骨性包块	1	3054	3	骨密度正常，左股骨颈T值-0.9，左全髋T值-0.7，L1-L4T值1.6	2	双侧颈动脉硬化伴双侧斑块形成	0	175/89	175	89	2268	337	671	668	2	未复查			4	2.39	2.11	1.55	1.86	2.01	1.87	1.88	1	0	1	1	2.9	1.58
艾秋连	1	50	0	9	2019-04-03	2021-06-21	27	甲状旁腺全切+左前臂甲状旁腺移植术	0	4	无	0	1	1	1	双下肢酸胀	1	4222	3	骨量减少，左股骨颈T值-1.9，左全髋T值-1.7，L1-L4T值-1.6	1	双侧颈动脉硬化伴右侧斑块形成	0	144/85	144	85	2256	16.4	<3.0	<3.0	1				4	2.82	2.36	2.27	1.94	2.25	2.52	2.268	0	0	1		3.96
朱爱珠	1	57	0	7	2019-04-21	2021-06-21	26.4	甲状旁腺全切术4枚+前臂种植	0	4	发热38.4℃	1	1	0	1	脚痛气急	1			骨质疏松，左股骨颈T值-3.0，左全髋T值-2.6，L2-L3T值-2.9	0	双侧颈动脉硬化伴左侧斑块形成	0	160/88	160	88	1135	<3.0	<3.0	<3.0	1	PTH几十，司维拉姆口服，脚痛气急好转	50	1	2	2.37	2.2	2.05	2.25	2.39	2.27	2.232	0	1	1		2.01	0.75	0.75
王建锋	0	36	1	5.5	2019-04-23	2021-06-21	26.3333	双侧甲状旁腺切除+自体移植术(左上、左下、右上、右下)	0	4		0	1	1	1	右肩部感疼痛（肩部X片：右侧锁骨肩峰端骨质异常，考虑肾性骨病改变）	1	187	2	骨量减少，左股骨颈T值-1.7，左全髋T值-1.8，L1-L4T值-0.5	1	双侧颈动脉硬化伴左侧斑块形成	0	146/94	146	94	2165	8.5	4.4	3.3	1	19.12肾移植	/	0	3	2.33	2.27	1.97	1.91	2.17	2.07	2.078	0	0	1	1	2.82	1.04
楼文高	0	61	0	14	2019-05-24	2021-06-21	25.3	甲状旁腺全部切除术	1	4	无	0	1	1	1	皮肤瘙痒	1			骨量减少，左股骨颈T值-1.5，左全髋T值-0.9，L1-L4T值0.2	1	双侧颈动脉硬化伴多发斑块形成	0	142/88	142	88	2627	<3.0	<3.0	<3.0	1	PTH几十，皮肤瘙痒缓解磷高司维拉姆口服	44.7	1	2	2.39	2.31	2.13	2.14	2.14	2.07	2.158	0	1	1		2.13	1.2
童仙会	0	43	0	8	2019-05-25	2021-06-21	25.2667	甲状旁腺全切术4枚+前臂种植	0	4	无	0	1	1	1	右膝关节疼痛	1			骨密度正常，左股骨颈T值0.8，左全髋T值-0.5，L1-L4T值-0.4	2			133/85	133	85	1303	3.6	<3.0	<3.0	1	术后2年，关节痛明显好转	25.4	1	2	2.34	2.26	2.15	2.72	2.38	2.35	2.372	0	1	1		1.74	0.9	0.9
牛海超	0	29	0	4	2019-06-21	2021-06-21	24.3667	甲状旁腺全切术5枚+前臂种植	0	5	发热38.2℃	1	1	0	1	无	0	0	0	骨密度正常，左股骨颈T值-0.6，左全髋T值-0.8，L1-L4T值-0.6	2			111/80	111	80	1732	158	<3.0	<3.0	1	术后2年PTH190，钙尔奇口服	190	0	2	2.56	2.47	2.78	2.83	2.4	2.29	2.554	2	1	1		2.48	1.32	1.32
董雪良	0	69	0	12	2019-06-28	2021-06-21	24.1333	腔镜辅助双侧甲状旁腺全切+组织筋膜瓣成形+右前臂自体甲状旁腺移植术	0	4	心悸房扑	1	1	1	1	左下拇趾疼痛发红，皮肤破溃	1	3254	3	骨密度正常，左股骨颈T值-0.5，左全髋T值-0.1，L1-L4T值0.8	2			149/77	149	77	680.3	<3.0	<3.0	<3	1	好转，2020年去世	/	0	0	2.03	2.18	2.66	2.4		2.4	2.41	0	1	1		3.07	1.57	1.56
黄献忠	1	51	0	12	2019-07-10	2021-06-21	23.7333	双侧甲状旁腺切除+自体移植术	0	4	无	0	1	1	1	脚痛	1	4934	3			双侧颈动脉硬化伴斑块形成	0	145/89	145	89	1639	20.5	7	6.8	1	脚痛好转，磷1.72；钙2.26；PTH5.1	5.1	1	2	2.44	2.2	2.1	2.14	2.1	2.1	2.128	0	1	1		2.18	0.89	0.89
陆新法	0	56	0	11	2019-08-22	2021-06-21	22.3	双侧甲状旁腺全切术+右前臂自体甲状旁腺移植	0	4		0	1	1	1	无	0			正常。左股骨颈T值-0.3，左全髋T值-0.6，L1-L4T值0.1	2	双侧颈动脉硬化伴双侧窦部前壁（后壁）多发斑块形成	0	135/85	135	85	1273		<3.0	<3.0	1		38.5	1	2	2.33	2.4	2.32	2.05	1.92	1.91	2.12	0	0	1		2.44	1.27
阙忠明	0	53	0	4	2019-09-11	2021-06-21	21.6333	内镜经颈部切口甲状旁腺全切+甲状旁腺部分自体移植	0	4	声音嘶哑	1	0	1	1	皮肤瘙痒症状明显，伴双下肢关节、脚跟疼痛	1	3485	3	骨量减少，左股骨颈T值-1.1，左全髋T值-0.6，L1-L4T值-0.6	1	双侧颈动脉硬化伴多发斑块形成	0	172/112	172	112	2683	<3.0	<3.0	<3	1	1年余（21.05）PTH21.6;钙2；磷1.85	21.6	1	2	2.45	2.04	1.99	2.04	2.1	2.24	2.082	0	0	1	1	2.65
张建平	0	47	0	10	2019-09-13	2021-06-21	21.5667	甲状旁腺全切术4枚+前臂种植	0	4	发热38.2℃	1	1	0	1	无	0	101	2	骨量减少，左股骨颈T值-1.1，左全髋T值-1.1，L1-L4T值1.3	1	双侧颈动脉硬化伴右侧多发斑块形成	0	128/94	128	94	1435	14.8	<3.0	<3.0	1					2.39	2.41	2.52	2.46	2.03	2.14	2.312	0	1	1		2.36
张铭霞	1	37	0	8	2019-09-19	2021-06-21	21.3667	内镜甲状旁腺全切除术+自体旁腺移植术	0	4	发热38.5℃，考虑感染	1	1	0	1		0	401	3	骨量减少，左股骨颈T值-1.7，左全髋T值-1.2，L1-L4T值-1.4	1			149/81	149	81	758.8	18.1	<3.0	<3.0	1	术后21月PTH286	286	0	2	2.49	2.5	2.28	2.79	2.44	2.03	2.408	0	1	1		1.79
林松林	0	46	0	6	2019-10-30	2021-06-21	20	双侧甲状旁腺切除+自体甲状旁腺移植术	0	4	发热38.1℃	1	1	0	1	膝痛1周	1							151/96	151	96	1477	5.5	<3.0	<3	1	关节痛好转；（21.06）PTH63.9，钙2.01，磷2.18	63.9	1	2	2.39	2.32	2.37	2.14	2.26	2.24	2.266	0	1	1		2.38
柯梅英	1	61	0	5	2020-04-26	2021-06-21	14.0333	腔镜辅助双侧甲状旁腺全切+左前臂自体旁腺移植	0	4	无	0	1	1	1	无	0					双侧颈动脉硬化伴斑块形成	0	152/66	152	66	1240	10.8	16.1	<3	1	皮肤瘙痒缓解				2.53	2.45	1.96	2.22	2.41	2.45	2.298	0	0	1		2.8	2.13
姜敏敏	0	36	0	7	2020-05-08	2021-06-21	13.6333	甲状旁腺全部切除术+甲状旁腺移植术	0	4	无	0	1	1	1	无	0	1419	3	骨密度正常,左股骨颈T值-0.9，左全髋T值0.3，L1-L4T值-0.8	2	右侧颈动脉窦部斑块形成	0	138/97	138	97	1903		16.2		1	20.9.16突发脑出血、脑疝死亡	59.4	1	0	2.29	2.24	2.11	2.28	2.15	1.97	2.15	0	0	1		3.32	1.45	1.45
陈晓峰	0	42	0	12	2020-06-12	2021-06-21	12.4667	右甲状腺癌根治+甲状旁腺切除术+甲状旁腺组织再植入	0	4	解多次水样便	1	1	1	1	无	0			骨量减少,左股骨颈T值-1.1，左全髋T值-1.5，L1-L4T值-0.9	1			134/90	134	90	1255	29.1	<3.0	7	1	PTH14，钙片、骨化三醇口服	14	1	2	2.26	2.23	2.05	2.01	2.07	1.85	2.042	0	0	1	1	2.27
金国强	0	49	1	8	2020-07-06	2021-06-21	11.6667	甲状旁腺全部切除术+自体移植术	0	4	发热37.3℃	1	1	0	1	皮肤瘙痒	1					双侧颈动脉硬化伴多发斑块形成	0	137/75	137	75	1419	3.8	<3.0	<3	1	术后9月	81.8	1	2	2.32	2.39	2.63	2.57	2.45	2.77	2.562	2	1	1		2.01
											并发症发生率	31/54																		出院达标率	49/53			35/40	25/42	0.5952						血钙达标率	41/52				0.7885
												0.5741																			7/53		PTH达标率	19/40								低钙发生率	5/52				0.096
							术后并发症			术前主诉																					0.132			0.475
							血肿	3		骨痛	28
							发热咳嗽	20		瘙痒	11
							声嘶呛咳	4		骨骼变形	3
							电解质紊乱	1		钙化防御	1
							其他	8
[truncated: 1 more columns]

## Sheet: RFA
姓名	性别	年龄	透析方式	透龄	就诊时间		术后（月）	手术内容	手术方式（一次=0；二次=1）	消融颗数	最大直径	术后并发症	是否存在并发症（无=0；有=1）	声嘶	发热	血肿	术前主诉	术前主诉（无=0；有=1）	钙化积分	分级（极低危组=0；低危组1-100=1；中危组101-400=2；高危组>400=3；）	骨密度	是否骨质疏松（骨质疏松=0；骨量减少=1；无=2）	动脉硬化	是否动脉硬化（有=0；无=1）	血压	收缩压	舒张压	PTH术前	术后即刻	D1	术后出院	出院达标（PTH 100-600=0;<100=1;>600=2）		近期PTH	目前达标（达标100-600=0；<100=1;>600=2;）	转归（死亡=0，复发=1，好转=2，肾移植=3，失访=4）	血钙术前	术后即刻	D1	D2	D3	术后出院	住院期间平均血钙	血钙达标率（血钙2.0-2.5=0；<2.0=1; >2.5=2）	低钙<2.0（有=0；无=1）	严重低钙<1.8（有=0；无=1）		血磷术前	术后磷
鲍小苗	0	68	0	9	2017-10-31	2021-06-21	44.3	11-2右侧，11-6左侧射频消融，消融三颗，一颗在胸骨后未做	0	3	22	PTH、钙、磷较前下降但不明显，考虑异位甲状旁腺可能，复查ECT提示胸骨后两枚可能	0	1	1	1	下肢疼痛活动受限	1			骨量减少（ L1-L4T值-1.7，左股骨颈T值-1.0，左股骨近端T值-1.5）	1			165/97	165	97	2228	1656	2955	1591	2	2019.08脑出血死亡，碳酸钙、骨化三醇治疗	1711.2	2	0	2.64	2.34	2.28				2.31	0	1	1		2.65	1.92
徐建仁	0	40	0	10	2017-10-31	2021-06-21	44.3	甲状旁腺射频消融术（1年前市中射频消融后复发）	0	4	19	无	0	1	1	1	脚痛	1			骨密度正常（L1-4T值2.8，左股骨颈T值0.9，左股骨近端T值1.0 ）	2			81/54	81	54	878.4	198	197	197	0	脚痛好转，2月前复查PTH400+	400	0	2	2.62	2.66	2.38			2.38	2.47333	0	1	1		2.67	2.09
杨根珍	1	69	0	7	2017-11-27	2021-06-21	43.4	甲状旁腺射频消融术（2枚，右侧上下位）	0	2	24	声音稍有嘶哑	1	0	1	1	无	0			骨质疏松(L1-L4T值-3.0，左股骨颈T值-1.5，左股骨近端T值-1.6 )	0			147/66	147	66	839.5	133	18.4	10.9	1	2018年5月过世	/		0	2.75	2.84	2.51	2.5	2.11		2.49	0	1	1		1.94	1.8
徐淑芬	1	56	0	6	2018-01-02	2021-06-21	42.2	甲状旁腺射频消融术	0	4	20	无	0	1	1	1	膝关节疼痛1月	1	467	3	骨量减少（ L1-L4T值-1.4，左股骨颈T值-1.4，左股骨近端T值-1.4）	1			155/70	155	70	1297	263	70.9	70.9	1				0	2.56	2.65	1.9	2.1		2.1	2.1875	0	0	1		1.49	1.32
陈玉俊	1	67	0	9	2018-03-05	2021-06-21	40.1333	双侧甲状旁腺射频消融	0	4	21	稍有声音嘶哑，吞咽时颈部稍有疼痛	1	0	1	1	头晕乏力眼花，偶有抽搐、脚底发热、皮肤瘙痒等不适	0	6210	3	骨质疏松(L2-L4T值-2.4，左股骨颈T值-2.6，左股骨近端T值-2.5 )	0	双侧颈动脉硬化伴多发斑块形成	0	110/82	110	82	1244	80.8	73.2	347	0				4	2.75	2.68	2.42		1.97		2.35667	0	0	1		1.72	1.03
钱显会	0	35	0	4	2018-04-15	2021-06-21	38.7667	4-17行左侧，4-20行右侧射频消融	1	4	20	无	0	1	1	1	全身骨痛半年	1	0	0	骨量减少（ 左股骨颈T值-0.9，左全髋T值-1.8，L1-L4T值-0.6）	1			140/96	140	96	1453	112	48.3	32.3	1	术后3年余，PTH400，服用骨化三醇QOD可达200，钙2.38，磷控制可，偶尔口碳酸镧	367.4	0	2	2.42	2.27	2.05	2.01	1.9		2.0575	0	0	1	1	2.15	1.13
陈雪芬	1	68	0	6	2018-04-15	2021-06-21	38.7667	双侧甲状旁腺区结节经皮射频消融术（4枚）	0	4	14	无	0	1	1	1	无	0					双侧颈动脉硬化伴左侧窦部斑块形成	0	144/59	144	59	1281	20.4	46.2	7.3	1	术后3年余	289	0	2	2.48	2.48	1.96	2.66	2.27		2.3425	0	0	1		2.33
钱雅明	0	53	1	7	2018-05-27	2021-06-21	37.3667	双侧甲状旁腺区结节经皮射频消融术	0	4	28	无	0	1	1	1	全身皮肤瘙痒，四肢及肩背为重，夜间尤重	1	1720	3			双侧颈动脉硬化伴多发斑块形成（硬斑）	0	141/89	141	89	1189	611	36.2	66.4	1		204	0	2	1.91	2.2	2.26	2.34	2.39	2.17	2.272	0	1	1		1.52
叶世旺	0	42	0	8	2018-05-29	2021-06-21	37.3	6-6行右侧射频消融，术后声音嘶哑，12-22行左侧射频消融	1	4	17	声音嘶哑，饮水呛咳，考虑喉反神经损伤	1	0	1	1	无	0	0	0	骨量减少（左股骨颈T值-0.5，左全髋T值-1.3，L1-L4T值-1.7 ）	1	双侧颈动脉超声检查未见明显异常	1	115/65	115	65	2681	337	150	96.5	1	术后3年PTH350	350	0	2	2.48	2.54	1.76	1.84	1.98	2.21	2.066	0	0	0	1	2.36	0.71
周洪美	1	41	1	6	2018-06-20	2021-06-21	36.5667	6/25左侧甲状旁腺区结节经皮射频消融术,6/29右侧甲状旁腺区结节经皮射频消融术	1	4			0	1	1	1	无	0			骨密度正常（左股骨颈T值0.6，左全髋T值0.6，L1-L4T值1.2 ）	2	双侧颈动脉硬化伴左侧斑块形成	0	125/76	125	76	1302	30.5		5.8	1	术后3年PTH163,钙2.03；磷2.38	163	0	2	2.22	2.31	2.37	2.61	2.33	2.23	2.37	0	1	1		1.98	0.86
方秋梅	1	56	0	7	2018-07-02	2021-06-21	36.1667	甲状旁腺射频消融术（双侧下极），切面大小约13mm*10mm（左叶下极），9mm*6mm（右叶下极）	0	2	13	低热，最高体温37.8℃	1	1	0	1	骨痛	1			骨质疏松，左股骨颈T值-1.3，左全髋T值-1.3，L1-L4T值-3.4	0	双侧颈动脉硬化伴左侧窦部斑块形成	0	165/94	165	94	1147	135	125.4	22.5	1	骨痛好转，术后3年PTH400+	424	0	2	3.03	2.54	2.41	2.47	2.68	2.84	2.588	2	1	1		3.32
顾慧芬	1	41	1	4	2018-07-11	2021-06-21	35.8667	2018.7.17及2018.7.23行左侧甲状旁腺及右侧甲状腺旁腺射频消融术	1	4	19	无	0	1	1	1	关节肿大	1	469	3	骨量减少，左股骨颈T值-1.8，左全髋T值-1.9，L1-L4T值-0.5	1	双侧颈动脉硬化伴多发斑块形成（硬斑为主）	0	141/85	141	85	1483	70.9	86.5	50.1	1	术后关节肿大消退，PTH100多，2021.04肾移植	100	0	3	2.46	2.35	2.64	2.39	2.26	2.08	2.344	0	1	1		3.34	1.27
李允才	0	68	0	13	2018-07-24	2021-06-21	35.4333	7-30行左侧，8-3行右侧射频消融	1	4	24	甲状腺弥漫性肿大，有压痛。考虑甲状腺急性炎性反应，甲强龙80mg静脉滴注	1	1	1	1	无	0	1977	3	骨质疏松，左股骨颈T值-1.8，左全髋T值-1.8，L1-L4T值-2.7	0	双侧颈动脉硬化伴斑块形成 左侧颈外动脉管腔轻度狭窄	0	138/62	138	62	2332	78	102	87.8	1	2018年12月过世	/		0	2.44	2.32	2.06	2.17	2.29	2.28	2.224	0	1	1		1.81	0.87
王植村	0	48	0	7	2018-08-20	2021-06-21	34.5333	8-22行左侧，8-27行右侧射频消融术	1	4	21	无	0	1	1	1	双侧髋关节及足跟疼痛1年	1	306	2	骨密度正常，左股骨颈T值1.2，左全髋T值1.3，L1-L4T值-0.6	2			139/91	139	91	1641	58	27.8	27.8	1	1月复查PTH100+，司维拉姆、碳酸钙口服，下肢关节疼痛改善	130.7	0	2	2.46	2.11	1.84	1.96	2.02	2.05	1.996	0	0	1	1	3.01	1.41
吉云杰	0	30	0	11	2018-10-10	2021-06-21	32.8333	双侧甲状旁腺区结节经皮射频消融术	0	4	21	无	0	1	1	1	身高缩短约10cm，长期活动后足跟疼痛明显，胸廓畸形，脊柱后突明显，双手指末节关节有畸形	1			骨质疏松，左股骨颈T值-2.3，左全髋T值-2.7，L2-L4T值-2.4	0	双侧颈动脉硬化伴左窦部斑块	0	112/65	112	65	3549	221	181.8	356	0	（21.02）术后32月PTH148.9；钙2.52；磷1.44	148.9	0	2	2.8	2.5	1.96	1.75	1.89	2.01	2.022	0	0	0	1	2.38
赵永春	0	69	0	10	2018-11-24	2021-06-21	31.3333	12/3右侧甲状旁腺经皮射频消融术；12/6左侧甲状旁腺经皮射频消融术	1	4	18	发热39.6℃，血行感染，血培养革兰氏阳性球菌	1	1	0	1	无	0					双侧颈动脉硬化伴多发斑块形成	0	151/60	151	60	1108	45.8	7	<3	1	司维拉姆0.8g tid+罗盖全0.25ug qd	66.5	1	2	2.38	2.25	2.1	2.12	2.14	1.93	2.108	0	0	1		2.01	0.84
蒋之大	0	41	0	5	2018-12-06	2021-06-21	30.9333	12-19行左侧，12-21行右侧甲状旁腺射频消融术	1	4	14	无	0	1	1	1	无	0	89	1	骨质疏松，左股骨颈T值-3.4，左全髋T值-3.8，L1-L4T值-1.5	0	双侧颈动脉硬化伴多发斑块形成(硬斑为主)	0	125/77	125	77	2027	422	357	546	0	右膝关节痛，皮肤瘙痒，司维拉姆2#tid，骨化三醇血透后6#口服	298.9	0	1	2.44	2.31	1.89	2	2.03	1.91	2.028	0	0	1	1	2.17	1.23
刘凤兰	1	61	0	2	2018-12-14	2021-06-21	30.6667	甲状旁腺射频消融术（左右侧分次完成）	1	4	30	无	0	1	1	1	无	0							157/82	157	82	1203	77.6	33.9	41.2	1	PTH200+	200	0	2	2.58	2.27	2.21		2.17		2.21667	0	1	1		1.75	0.81
徐新娣	1	46	1	8	2018-12-19	2021-06-21	30.5	12-24行左侧，12-28行右侧甲状旁腺射频消融术	1	4	24	无	0	1	1	1	牙龈增生明显，存在手术禁忌征	1	64	1	骨质疏松，左股骨颈T值-1.9，左全髋T值-2.1，L1-L4T值-2.9	0	双侧颈动脉超声检查未见明显异常	1	95/64	95	64	1675	93.5	25.5	13.2	1	错号			4	1.67	1.93	2.17	2.07	2.02		2.0475	0	0	1	1	1.49	0.39
汪富荣	0	56	0	10	2019-01-15	2021-06-21	29.6	1-18行左侧，1-21行右侧甲状旁腺射频消融术	1	4	28	无	0	1	1	1	关节疼痛半月，伴烦躁，睡眠欠佳	1	4	1	骨量减少，左股骨颈T值-0.8，左全髋T值-1.4，L1-L4T值0.3	1			173/88	173	88	1906	233	92.4	92.4	1	PTH30	30	1	2	2.65	2.43	2.26			2.26	2.31667	0	1	1		3.1	1.41
江帅	0	32	0	12	2019-01-18	2021-06-21	29.5	1-19行右侧，1-22行左侧甲状旁腺射频消融术	1	4	24	无	0	1	1	1	双下肢肌肉疼痛，伴肢体瘙痒感，HIV4年	1							181/112	181	112	1473	77.4	18.9	39.3	1	PTH100+,骨化三醇、碳酸镧	100	0	2	2.74	2.03	2.22	2.01		2.01	2.0675	0	1	1	1	1.93	0.88
周家明	0	62	0	9	2019-02-12	2021-06-21	28.6667	双侧甲状旁腺射频消融（左上、左下、右下）	0	3	30		0	1	1	1	无	0							129/62	129	62	1214	53.4	175	432	0				1	2.5	2.51	2.11	1.93		1.93	2.12	0	0	1		2.31	1.5
李康云	0	50	0	10	2019-02-14	2021-06-21	28.6	双侧甲状旁腺区结节经皮射频消融术（左侧上位、左侧下位、右侧下位）	0	3	20	无	0	1	1	1	脚痛	1			骨质疏松，左股骨颈T值-3.1，左全髋T值-3.2，L1-L4T值-2.3	0	双侧颈动脉硬化伴多发斑块形成	0	136/95	136	95	2564	507	226	319	0	脚痛好转	207.1	0	2	2.45	2.38	1.73	1.61	2.05	1.77	1.908	1	0	0	1	2.45	1.25
胡豪妹	1	32	0	2	2019-02-18	2021-06-21	28.4667	甲状旁腺射频消融术（4枚）	0	4	30	无	0	1	1	1	无	0	0	0	骨密度尚正常，其中L4骨量减少，左股骨颈T值-0.4，左全髋T值-0.4，L1-L4T值-0.6，L4T值-1.1	1	双侧颈动脉硬化伴右侧斑块形成	0	161/68	161	68	1821	338	136	118	0	术后2年余PTH100+,骨化三醇口服	100	0	2	2.04	2.09	1.86	1.86	1.85		1.915	1	0	1	1	1.3
曹建平	0	58	0	5	2019-03-03	2021-06-21	28.0333	右侧甲状旁腺区结节经皮射频消融术（右下、右上）	0	2	22	无	0	1	1	1	无	0							159/78	159	78	2597	108	22.6	14.1	1	术后2年余	215	0	2	2.3	2.31	2.11		2.21		2.21	0	1	1		2.41
蔡展波	0	36	0	5	2019-04-08	2021-06-21	26.8333	4-12行左侧，4-16行右侧射频消融术	1	4	13	无	0	1	1	1	无	0			骨量减少，左股骨颈T值-1.3，左全髋T值-0.5，L1-L4T值0.4	1	双侧颈动脉硬化伴双侧斑块形成	0	122/79	122	79	1771	370	462	468	0	2年骨化三醇治疗，PTH458	458	0	2	2.48	2.3	2.2	1.89	1.88	1.89	2.032	0	0	1	1	2.65
张明霞	1	53	1	4	2019-04-25	2021-06-21	26.2667	双侧甲状旁腺经皮射频消融术（4枚）	0	4	13	无	0	1	1	1		0							96/58	96	58	713.2	129	37.3	20.2	1	20.07复查PTH168，20.04肾移植	168	0	3	2.23	2.21	2.53	2.4	2.46		2.4	0	1	1		0.68
雷崇术	0	48	0	10	2019-05-08	2021-06-21	25.8333	5-10行左侧，5-14行右侧甲状旁腺射频消融术	1	4	20	声音嘶哑	1	0	1	1	关节疼痛	1			骨量减少，左股骨颈T值-1.7，左全髋T值-1.7，L1-L4T值-1.1	1	双侧颈总、颈内、颈外动脉超声检查未见明显异常	1	149/82	149	82	783	74.6	86.8	86.8	1	PTH880，罗盖全2#qd加至2#tid，术后1年（2020.05）加用骨化醇，18月后加用西那卡塞	860.8	2	1	2.88	2.8	2.24			2.24	2.42667	0	1	1		2.28
莫汝强	0	39	0	5	2019-05-12	2021-06-21	25.7	甲状旁腺射频消融术（4枚，左中、左下、右下2枚）	0	4		无	0	1	1	1	偶有骨痛	1			骨密度正常，左股骨颈T值1.9，左全髋T值1.7，L1-L4T值0.9	2			138/83	138	83	1898	374	732	1030	2	PTH>1000,长期低钙补钙中	1000	2	1	2.31	1.04	1.7	2.1	1.87	2.32	1.806	1	0	0	1	1.12
吴耀玲	1	53	0	13	2019-05-16	2021-06-21	25.5667	甲状旁腺射频消融术（分次完成）	1	4	28	全身肌肉酸痛	1	1	1	1		0	1	1					111/80	111	80	3069	454	613	482	0	术后2年PTH400+,骨化三醇0.5ug qn	479	0	2	2.53	2.34	1.9	2.08	2.07	2.23	2.124	0	0	1		2.05	0.97
徐金山	0	59	0	13	2019-07-21	2021-06-21	23.3667	双侧甲状旁腺区结节经皮射频消融术（4枚）	0	4	15		0	1	1	1	无	0							172/98	172	98	1559	323	230.4	230.4	0		365.4	0	2	2.43	2.52	2.21			2.21	2.31333	0	1	1		2.82	1.96
梅爱玉	1	70	0	12	2019-08-01	2021-06-21	23	甲状旁腺结节经皮射频消融术（左上、左下，右上、右下各1，共4颗）	0	4	17	无	0	1	1	1	双侧膝盖疼痛1年	1							118/62	118	62	644.4	158	118	108.7	0	2021.06PTH234,去年在200波动	234	0	2	2.68	2.69	2.3	2.23			2.40667	0	1	1		1.72
余有良	0	49	0	13	2019-08-20	2021-06-21	22.3667	双侧甲状旁腺区结节经皮射频消融术（4枚）	0	4	13	无	0	1	1	1	皮肤瘙痒	1							156/88	156	88	505.5	127	29.8	29.8	1	目前PTH70，瘙痒好转	70	1	2	2.53	2.68	2.56			2.56	2.6	2	1	1		1.58
娄梅娣	1	46	1	2	2019-09-01	2021-06-21	21.9667	9-4行左侧，11-19行右侧射频消融	1	4		声音嘶哑	1	0	1	1	无	0							165/100	165	100	1436	1064	164	230	0	未复查				2.39	2.42	1.96	1.96			2.11333	0	0	1		2.12	2.01
周晴晴	0	33	1	2	2019-10-19	2021-06-21	20.3667	甲状旁腺射频消融术（3枚，左侧、右侧下位，右上因准备肾移植未消融）	0	3	16	反复低钙，头晕，感乏力，行走不稳，视物模糊	1	1	1	1	无	0	23.9	1	骨量减少，左股骨颈T值-1.1，左全髋T值-0.9，L1-L4T值0.5	1	双侧颈总、颈内、颈外动脉超声检查未见明显异常	1	194/127	194	127	926.1	195	128	163	0	2020.12.25肾移植	227	0	3	2.17	2.19	2	2.18	2.29	1.92	2.116	0	0	1		2.73	1.63
韩柏牛	0	70	0	10	2019-12-23	2021-06-21	18.2	双侧甲状旁腺射频消融（左上、右上、右下）	0	3	12	颈部肿胀，考虑术后出血，术后B超：左后部局部残留考虑，1.9头颈外科行左颈部血肿清除术+喉返神经探查松解术+筋膜组织瓣成形	1	1	1	0	无	0			骨密度尚正常，其中L4骨量减少（左股骨颈T值-0.8，左全髋T值-0.9，L1-L4T值-0.4，L4T值-1.1）	1			113/74	113	74	1278	893	912	(清创术后62.9)38.5	1	术后1年半	96.7	1	2	2.71	2.51	2.55	2.84	2.91	2.27	2.616	2	1	1		2.01
俞洪梁	0	61	0	3	2020-02-12	2021-06-21	16.5	右侧甲状旁腺（两枚）经皮射频消融术	0	2	17	声音嘶哑，轻微咳嗽时颈部感疼痛	1	0	1	1	无	0							133/86	133	86	959.1	532	495	495	0		1422	2	1	2.49	2.47	2.45			2.45	2.45667	0	1	1		2.57	1.67
张转红	1	42	1	0.3	2020-04-14	2021-06-21	14.4333	双侧甲状旁腺区结节经皮射频消融术（左上、左下、右上、右下）	0	4		无	0	1	1	1	无	0							140/82	140	82	2225	55.5	14.6	26.1	1	术后1年	108	0	2	2.11	1.97	2.23	2.11	2.1	1.82	2.046	0	0	1	1	2.47	1.84
林菊花	1	65	0	12	2020-05-28	2021-06-21	12.9667	双侧甲状旁腺区结节经皮射频消融术（右下、左上、左下）+右前臂移植甲状旁腺切除术	0	3	18	无	0	1	1	1	全身多处骨痛	1							203/83	203	83	1804	765	694	667	2	2021.04去世	/		0	2.52	2.43	2.26	2.49		2.49	2.4175	0	1	1		1.64
陈森峰	0	42	0	12	2020-06-01	2021-06-21	12.8333	双侧甲状旁腺区结节经皮射频消融术(左上、左下、右上、右下)	0	4	19	无	0	1	1	1	双侧足后跟、膝关节疼痛	1							140/94	140	94	1004	74.3		97.1	1	PTH40-80,钙2.47，磷1.7-1.9,罗盖全2#qw口服	60	1	2	2.55	2.61	2.17	1.94	1.98	2.02	2.144	0	0	1		3.2	2.34
朱飞燕	1	40	1	6	2020-07-26	2021-06-21	11	7-31行左侧侧，8-4行右侧甲状旁腺射频消融术	1	4	23	无	0	1	1	1	腰背部疼痛	1	79	1	骨质疏松，左股骨颈T值-3.3，左全髋T值-3.7，L1-L4T值-5.5	0	双侧颈总、颈内、颈外动脉超声检查未见明显异常	1	122/93	122	93	3403	164	76.7	31	1	PTH67	67	1	2	2.65	1.93	2.14	2.15	2.1	1.97	2.058	0	0	1	1	2.99	0.86
姚金娣	1	51	1	7	2020-11-25	2021-06-21	6.93333	甲状旁腺腺瘤射频消融术（右上、右下、左下）	0	3	26	低热37.7℃	1	1	0	1	无	0			骨质疏松，左股骨颈T值-1.6，左全髋T值-2.5，L1-L4T值1.6	0	双侧颈动脉硬化伴多发斑块形成	0	141/94	141	94	1281	278		423	0	术后半年	942	2	1	2.2	2.24	1.83	1.98	1.93	1.99	1.994	1	0	1	1	2.23
张学成	0	44	0	6	2016-04-18	2021-06-21	63	4-22、4-28分次行甲状旁腺射频消融术	1	4	33	口唇麻木，低钙	1	1	1	1	骨痛2年，肌肉疼痛	1					双侧颈动脉硬化伴钙化斑形成	0	117/67	117	67	3621	125	54.1	77.9	1	改善，司维拉姆	129.1	0	2	2.59	1.91	1.74	1.71	1.5	1.48	1.668	1	0	0	1	2.51	1.3
冯文兵	0	43	0	9	2017-02-01	2021-06-21	53.3667	2-10行右侧2枚，2-14行左侧2枚甲状旁腺射频消融术（胸骨后1枚未做）	1	4	13	无	0	1	1	1	皮肤瘙痒	1							139/80	139	80	2970.3	331.1	218.7	270.6	0	2019.01哮喘死亡	115.6	0	0	2.59	2.39	2.25			1.94	2.19333	0	0	1		2.42	1.74
徐伟飞	0	35	0	10	2017-02-01	2021-06-21	53.3667	2-10行左侧，2-14行右侧甲状旁腺射频消融术	1	4		全身麻木，双腿无力	1	1	1	1	乏力伴全身骨痛1年，伴骨骼畸形	1			骨质疏松	0			131/102	131	102	5163.8	338.7	138.3	90	1	碳酸钙、骨化三醇	559.9	0	2	2.52	1.92	1.72	1.8	1.75	1.93	1.824	1	0	0	1	2.25	1.1
郭小毛	0	65	0	9	2016-08-01	2021-06-21	59.5	8-2、8-8分别行左侧、右侧甲状旁腺射频消融术	1	4	16	无	0	1	1	1	关节疼痛、皮肤瘙痒	1					双侧颈动脉斑块形成	0	102/57	102	57	1489.3	174.3	162.9	193	0	关节痛改善，司维拉姆、骨化三醇	573.8	0	2	2.48	2.42	2.08	2.17	1.82		2.1225	0	0	1		1.68	1.15
罗洋洋	0	59	0	11	2016-10-07	2021-06-21	57.2667	10-7行双侧甲状旁腺射频消融术	0	4	18	无	0	1	1	1	关节疼痛	1							85/60	85	60	1486.9	198.4	74.8	78.8	1	关节痛改善，司维拉姆、帕立骨化醇	59.5	1	2	2.59	2.38	2.61	2.28	2.4	2.31	2.396	0	1	1		3.19	1.99
												并发症发生率	15/47				0.3191																										血钙达标率	38/47				0.8085
												术后并发症					术前主诉														出院达标率	44/47			34/39	29/44	0.6591						低钙发生率	6/47				0.1277
												声嘶	6				骨痛	20														17/47		PTH达标率	27/39
												发热	3				瘙痒	6														0.3617			0.6923
												低钙	3				骨骼变形	3
												血肿	1
												其他	2
[truncated: 2 more columns]
